# Supplementary material for: (Di-2-pyridylamine-κ2 N 1,N 1′)bis­(methacrylato-κO)nickel(II) sesqui­hydrate
Source: Acta Crystallogr Sect E Struct Rep Online. 2008 Apr 10;64(Pt 5):m640. doi: 10.1107/S1600536808009008 (PMC2961308; doi:10.1107/S1600536808009008)
Supplement: Supplementary file 1 [file e-64-0m640-sup1.cif]

##############################################################################
###                                                                        ###
###        Electronic paper (Acta Crystallographica Section E)             ###
###                                                                        ###
##############################################################################
#                                                                            #
# This CIF contains the data in a paper accepted for publication in Acta     #
# Crystallographica Section E. It conforms to the requirements of Notes      #
# for Authors for Section E, and has been peer reviewed under the auspices   #
# of the IUCr Commission on Journals.                                        #
#                                                                            #
# Full details of the Crystallographic Information File format               #
# are given in the paper "The Crystallographic Information File (CIF):       #
# a New Standard Archive File for Crystallography" by S. R. Hall, F. H.      #
# Allen and I. D. Brown [Acta Cryst. (1991), A47, 655-685].                  #
#                                                                            #
# The current version of the core CIF dictionary is obtainable from          #
# ftp://ftp.iucr.org/pub/cif_core.dic. The current version number is 2.4.    #
#                                                                            #
# Software is freely available for graphical display of the structure(s) in  #
# this CIF.  For information consult the CIF home page http://www.iucr.org/  #
# cif/home.html                                                              #
#                                                                            #
# This file may be used for bona fide research purposes within the           #
# scientific community so long as proper attribution is given to the journal # 
# article from which it was obtained.                                        #
#                                                                            #
##############################################################################
                                             
data_I
_audit_creation_method     SHELXL-97
_chemical_name_systematic
;
(Di-2-pyridylamine-\k^2^N^1^,N^1'^)bis(methacrylato-\kO)nickel(II) sesquihydrate
;
_chemical_name_common     ?
_chemical_formula_moiety     'C18 H19 N3 Ni O4, 1.5(H2 O)'
_chemical_formula_sum     'C18 H22 N3 Ni O5.50'
_chemical_formula_iupac     '[Ni (C4 H3 O2)2 (C8 H7 N3)], 1.5H2 O'
_chemical_formula_weight     427.10
_chemical_melting_point     ?
_symmetry_cell_setting     'Monoclinic'
_symmetry_space_group_name_H-M     'P 21/n'
_symmetry_space_group_name_Hall     '-P 2yn'
loop_
    _symmetry_equiv_pos_as_xyz
    'x, y, z'
    '-x+1/2, y+1/2, -z+1/2'
    '-x, -y, -z'
    'x-1/2, -y-1/2, z-1/2'
_cell_length_a     8.3686(9)
_cell_length_b     15.7235(16)
_cell_length_c     15.5396(17)
_cell_angle_alpha     90.00
_cell_angle_beta     101.483(2)
_cell_angle_gamma     90.00
_cell_volume     2003.8(4)
_cell_formula_units_Z     4
_cell_measurement_reflns_used     4631
_cell_measurement_theta_min     1.86
_cell_measurement_theta_max     28.33
_cell_measurement_temperature     293(2)
_exptl_crystal_description     block
_exptl_crystal_colour     blue
_exptl_crystal_size_max     0.29
_exptl_crystal_size_mid     0.22
_exptl_crystal_size_min     0.18
_exptl_crystal_density_diffrn     1.416
_exptl_crystal_density_meas     ?
_exptl_crystal_density_method     'not measured'
_exptl_crystal_F_000     892
_exptl_absorpt_coefficient_mu     1.004
_exptl_absorpt_correction_type     multi-scan
_exptl_absorpt_process_details     '(SADABS; Sheldrick, 1996)'
_exptl_absorpt_correction_T_min     0.7396
_exptl_absorpt_correction_T_max     0.8723
_exptl_special_details
;
;
_diffrn_ambient_temperature     293(2)
_diffrn_radiation_type     MoK\a
_diffrn_radiation_wavelength     0.71073
_diffrn_radiation_source     'fine-focus sealed tube'
_diffrn_radiation_monochromator     graphite
_diffrn_measurement_device_type     'Bruker SMART CCD area-detector'
_diffrn_measurement_method     '\f and \w'
_diffrn_detector_area_resol_mean     ?
_diffrn_reflns_number     9960
_diffrn_reflns_av_R_equivalents     0.0773
_diffrn_reflns_av_sigmaI/netI     0.0571
_diffrn_reflns_theta_min     1.86
_diffrn_reflns_theta_max     25.01
_diffrn_reflns_theta_full     25.01
_diffrn_measured_fraction_theta_max     0.995
_diffrn_measured_fraction_theta_full     0.995
_diffrn_reflns_limit_h_min     -9
_diffrn_reflns_limit_h_max     9
_diffrn_reflns_limit_k_min     -18
_diffrn_reflns_limit_k_max     17
_diffrn_reflns_limit_l_min     -15
_diffrn_reflns_limit_l_max     18
_diffrn_standards_number     ?
_diffrn_standards_interval_count     ?
_diffrn_standards_interval_time     ?
_diffrn_standards_decay_%     ?
_refine_special_details
;
 Refinement of F^2^ against ALL reflections.  The weighted R-factor wR and
 goodness of fit S are based on F^2^, conventional R-factors R are based
 on F, with F set to zero for negative F^2^. The threshold expression of
 F^2^ > 2sigma(F^2^) is used only for calculating R-factors(gt) etc. and is
 not relevant to the choice of reflections for refinement.  R-factors based
 on F^2^ are statistically about twice as large as those based on F, and R-
 factors based on ALL data will be even larger.
;
_reflns_number_total     3512
_reflns_number_gt     2720
_reflns_threshold_expression     I>2\s(I)
_refine_ls_structure_factor_coef     Fsqd
_refine_ls_matrix_type     full
_refine_ls_R_factor_all     0.0456
_refine_ls_R_factor_gt     0.0356
_refine_ls_wR_factor_gt     0.0815
_refine_ls_wR_factor_ref     0.0843
_refine_ls_goodness_of_fit_ref     1.000
_refine_ls_restrained_S_all     1.012
_refine_ls_number_reflns     3512
_refine_ls_number_parameters     311
_refine_ls_number_restraints     13
_refine_ls_hydrogen_treatment     mixed
_refine_ls_weighting_scheme     calc
_refine_ls_weighting_details
                   'calc w=1/[\s^2^(Fo^2^)+(0.03P)^2^] where P=(Fo^2^+2Fc^2^)/3'
_atom_sites_solution_hydrogens     geom
_atom_sites_solution_primary     direct
_atom_sites_solution_secondary     difmap
_refine_ls_shift/su_max     0.013
_refine_ls_shift/su_mean     0.000
_refine_diff_density_max     0.323
_refine_diff_density_min     -0.237
_refine_ls_extinction_method     none
_refine_ls_extinction_coef     ?
loop_
    _atom_type_symbol
    _atom_type_description
    _atom_type_scat_dispersion_real
    _atom_type_scat_dispersion_imag
    _atom_type_scat_source
    'C' 'C' 0.0033 0.0016
                         'International Tables Vol C Tables 4.2.6.8 and 6.1.1.4'
    'H' 'H' 0.0000 0.0000
                         'International Tables Vol C Tables 4.2.6.8 and 6.1.1.4'
    'N' 'N' 0.0061 0.0033
                         'International Tables Vol C Tables 4.2.6.8 and 6.1.1.4'
    'O' 'O' 0.0106 0.0060
                         'International Tables Vol C Tables 4.2.6.8 and 6.1.1.4'
    'Ni' 'Ni' 0.3393 1.1124
                         'International Tables Vol C Tables 4.2.6.8 and 6.1.1.4'
_computing_data_collection     'SMART (Bruker, 1996)'
_computing_cell_refinement     'SAINT (Bruker, 1996)'
_computing_data_reduction     'SAINT (Bruker, 1996)'
_computing_structure_solution     'SHELXS97 (Sheldrick, 2008)'
_computing_structure_refinement     'SHELXL97 (Sheldrick, 2008)'
_computing_molecular_graphics     'SHELXTL (Sheldrick, 2008)'
_computing_publication_material     'SHELXTL (Sheldrick, 2008)'
loop_
    _atom_site_type_symbol
    _atom_site_label
    _atom_site_fract_x
    _atom_site_fract_y
    _atom_site_fract_z
    _atom_site_U_iso_or_equiv
    _atom_site_adp_type
    _atom_site_calc_flag
    _atom_site_refinement_flags
    _atom_site_occupancy
    _atom_site_disorder_assembly
    _atom_site_disorder_group
    Ni Ni1 0.71669(3) 0.166235(18) 0.635377(19) 0.05233(13) Uani d . 1 . .
    O O1 0.6953(2) 0.18663(11) 0.75859(11) 0.0676(5) Uani d . 1 . .
    O O2 0.4520(2) 0.16405(13) 0.68304(14) 0.0869(6) Uani d . 1 . .
    O O3 0.6959(2) 0.28811(11) 0.60684(13) 0.0744(5) Uani d . 1 . .
    O O4 0.9584(2) 0.26650(12) 0.62783(14) 0.0866(6) Uani d . 1 . .
    O O5 0.1555(3) 0.13886(13) 0.58041(14) 0.0871(6) Uani d D 1 . .
    O O6 0.1576(18) 0.8401(6) 0.9099(9) 0.365(9) Uani d P 0.50 . .
    H H6A 0.2379 0.8070 0.9103 0.437 Uiso d PR 0.50 . .
    H H6B 0.0724 0.8139 0.8846 0.437 Uiso d PR 0.50 . .
    N N1 0.8388(2) 0.05866(11) 0.66380(12) 0.0554(5) Uani d . 1 . .
    N N2 0.6341(2) 0.13116(12) 0.51218(13) 0.0555(5) Uani d . 1 . .
    N N3 0.7837(2) 0.00393(12) 0.51996(13) 0.0599(5) Uani d . 1 . .
    H H19 0.8113 -0.0357 0.4877 0.072 Uiso calc R 1 . .
    C C1 0.9209(4) 0.0486(2) 0.74736(19) 0.0786(8) Uani d . 1 . .
    C C2 1.0198(4) -0.0173(2) 0.7755(2) 0.0922(10) Uani d D 1 . .
    C C3 1.0384(4) -0.0799(2) 0.7157(2) 0.0857(9) Uani d . 1 . .
    C C4 0.9597(3) -0.07131(17) 0.63130(19) 0.0682(7) Uani d D 1 . .
    C C5 0.8605(3) -0.00130(14) 0.60641(16) 0.0530(6) Uani d . 1 . .
    C C6 0.6718(3) 0.05967(14) 0.47463(15) 0.0514(5) Uani d . 1 . .
    C C7 0.5986(3) 0.03930(18) 0.38840(17) 0.0659(7) Uani d D 1 . .
    C C8 0.4874(4) 0.0926(2) 0.34175(19) 0.0745(8) Uani d . 1 . .
    C C9 0.4470(4) 0.1665(2) 0.38006(19) 0.0724(8) Uani d . 1 . .
    C C10 0.5214(3) 0.18320(18) 0.4632(2) 0.0693(7) Uani d . 1 . .
    C C11 0.5437(3) 0.18002(14) 0.75381(19) 0.0612(7) Uani d . 1 . .
    C C12 0.4763(4) 0.18975(16) 0.8346(2) 0.0745(8) Uani d U 1 . .
    C C13 0.5788(7) 0.1974(2) 0.9112(3) 0.1023(12) Uani d DU 1 . .
    C C14 0.3001(5) 0.1899(3) 0.8252(3) 0.1299(14) Uani d . 1 . .
    H H13 0.2721 0.2052 0.8801 0.195 Uiso calc R 1 . .
    H H11 0.2583 0.1342 0.8081 0.195 Uiso calc R 1 . .
    H H12 0.2534 0.2304 0.7810 0.195 Uiso calc R 1 . .
    C C15 0.8403(4) 0.31425(16) 0.60955(16) 0.0606(6) Uani d . 1 . .
    C C16 0.8616(4) 0.40609(18) 0.58992(18) 0.0745(7) Uani d DU 1 . .
    C C17 1.0179(7) 0.4399(3) 0.6099(3) 0.1124(13) Uani d DU 1 . .
    C C18 0.7233(5) 0.4528(2) 0.5499(3) 0.1287(14) Uani d DU 1 . .
    H H17 0.7563 0.5083 0.5343 0.193 Uiso calc R 1 . .
    H H18 0.6504 0.4584 0.5901 0.193 Uiso calc R 1 . .
    H H16 0.6688 0.4237 0.4980 0.193 Uiso calc R 1 . .
    H H1 0.913(3) 0.0917(18) 0.7842(18) 0.083(9) Uiso d . 1 . .
    H H2 1.086(3) -0.0193(18) 0.8329(14) 0.099(10) Uiso d D 1 . .
    H H3 1.108(4) -0.131(2) 0.733(2) 0.117(11) Uiso d . 1 . .
    H H4 0.964(3) -0.1118(14) 0.5870(14) 0.066(7) Uiso d D 1 . .
    H H5 0.630(2) -0.0103(11) 0.3650(14) 0.058(7) Uiso d D 1 . .
    H H6 0.430(3) 0.0750(19) 0.281(2) 0.106(10) Uiso d . 1 . .
    H H7 0.373(3) 0.2059(16) 0.3503(17) 0.076(8) Uiso d . 1 . .
    H H8 0.495(3) 0.2368(17) 0.4916(17) 0.084(8) Uiso d . 1 . .
    H H9 0.690(2) 0.187(2) 0.919(2) 0.118(16) Uiso d D 1 . .
    H H10 0.523(5) 0.207(2) 0.958(3) 0.153(15) Uiso d . 1 . .
    H H14 1.099(4) 0.403(2) 0.633(2) 0.133(17) Uiso d D 1 . .
    H H15 1.031(4) 0.4937(15) 0.592(2) 0.134(14) Uiso d D 1 . .
    H H20 0.257(3) 0.1554(17) 0.6173(18) 0.099(11) Uiso d D 1 . .
    H H21 0.082(4) 0.1753(18) 0.598(2) 0.128(14) Uiso d D 1 . .
loop_
    _atom_site_aniso_label
    _atom_site_aniso_U_11
    _atom_site_aniso_U_22
    _atom_site_aniso_U_33
    _atom_site_aniso_U_12
    _atom_site_aniso_U_13
    _atom_site_aniso_U_23
    Ni1 0.0512(2) 0.0530(2) 0.0534(2) 0.00317(13) 0.01212(15) -0.00762(14)
    O1 0.0629(12) 0.0792(12) 0.0624(11) -0.0013(9) 0.0162(9) -0.0175(9)
    O2 0.0608(12) 0.1171(17) 0.0832(14) -0.0144(11) 0.0152(11) -0.0286(12)
    O3 0.0689(12) 0.0613(11) 0.0941(13) 0.0041(9) 0.0191(10) -0.0042(10)
    O4 0.0766(13) 0.0790(13) 0.1072(16) 0.0182(10) 0.0254(12) 0.0057(11)
    O5 0.0704(13) 0.0955(14) 0.0905(15) 0.0182(11) 0.0041(12) -0.0320(12)
    O6 0.410(19) 0.215(11) 0.395(19) -0.049(10) -0.096(16) 0.069(10)
    N1 0.0556(12) 0.0580(12) 0.0519(11) 0.0019(9) 0.0089(10) -0.0038(9)
    N2 0.0527(12) 0.0598(12) 0.0546(12) 0.0037(10) 0.0121(10) 0.0011(10)
    N3 0.0686(13) 0.0582(12) 0.0528(12) 0.0107(10) 0.0121(10) -0.0075(10)
    C1 0.084(2) 0.086(2) 0.0597(18) 0.0167(17) -0.0003(15) -0.0109(16)
    C2 0.096(2) 0.105(2) 0.0633(19) 0.030(2) -0.0122(18) -0.0020(18)
    C3 0.088(2) 0.078(2) 0.084(2) 0.0213(17) -0.0027(18) 0.0054(18)
    C4 0.0713(17) 0.0595(16) 0.0708(18) 0.0055(13) 0.0066(15) -0.0046(14)
    C5 0.0500(13) 0.0518(13) 0.0579(15) -0.0019(11) 0.0125(11) 0.0015(12)
    C6 0.0490(13) 0.0567(14) 0.0504(13) -0.0009(11) 0.0146(11) 0.0006(11)
    C7 0.0716(17) 0.0738(18) 0.0531(16) 0.0097(14) 0.0147(14) -0.0050(14)
    C8 0.0739(19) 0.098(2) 0.0507(16) -0.0005(17) 0.0103(15) 0.0084(16)
    C9 0.0701(19) 0.081(2) 0.0639(18) 0.0116(16) 0.0085(15) 0.0116(16)
    C10 0.0681(18) 0.0674(18) 0.0710(19) 0.0138(14) 0.0101(15) 0.0034(14)
    C11 0.0621(17) 0.0529(15) 0.0728(18) -0.0060(12) 0.0234(15) -0.0125(12)
    C12 0.104(2) 0.0500(14) 0.0812(19) -0.0052(14) 0.0472(18) -0.0095(14)
    C13 0.155(4) 0.084(2) 0.081(2) -0.020(3) 0.056(3) -0.0093(19)
    C14 0.119(3) 0.144(3) 0.153(4) 0.010(2) 0.089(3) 0.005(3)
    C15 0.0705(18) 0.0624(16) 0.0520(14) 0.0061(14) 0.0193(14) -0.0061(12)
    C16 0.101(2) 0.0637(17) 0.0669(17) -0.0049(15) 0.0361(16) -0.0069(14)
    C17 0.147(4) 0.093(3) 0.104(3) -0.034(3) 0.044(3) 0.000(2)
    C18 0.160(3) 0.080(2) 0.161(4) 0.039(2) 0.067(3) 0.030(2)
_geom_special_details
;
 All esds (except the esd in the dihedral angle between two l.s. planes)
 are estimated using the full covariance matrix.  The cell esds are taken
 into account individually in the estimation of esds in distances, angles
 and torsion angles; correlations between esds in cell parameters are only
 used when they are defined by crystal symmetry.  An approximate (isotropic)
 treatment of cell esds is used for estimating esds involving l.s. planes.
;
loop_
    _geom_bond_atom_site_label_1
    _geom_bond_atom_site_label_2
    _geom_bond_site_symmetry_2
    _geom_bond_distance
    _geom_bond_publ_flag
    Ni1 O3 . 1.9669(18) y
    Ni1 N2 . 1.980(2) y
    Ni1 N1 . 1.9801(18) y
    Ni1 O1 . 1.9843(17) y
    O1 C11 . 1.260(3) ?
    O2 C11 . 1.235(3) ?
    O3 C15 . 1.269(3) ?
    O4 C15 . 1.228(3) ?
    O5 H20 . 0.961(18) ?
    O5 H21 . 0.921(18) ?
    O6 H6A . 0.8498 ?
    O6 H6B . 0.8497 ?
    N1 C5 . 1.335(3) ?
    N1 C1 . 1.352(3) ?
    N2 C6 . 1.333(3) ?
    N2 C10 . 1.361(3) ?
    N3 C6 . 1.371(3) ?
    N3 C5 . 1.371(3) ?
    N3 H19 . 0.8600 ?
    C1 C2 . 1.344(4) ?
    C1 H1 . 0.90(3) ?
    C2 C3 . 1.383(4) ?
    C2 H2 . 0.954(18) ?
    C3 C4 . 1.353(4) ?
    C3 H3 . 1.00(3) ?
    C4 C5 . 1.387(3) ?
    C4 H4 . 0.944(16) ?
    C6 C7 . 1.395(3) ?
    C7 C8 . 1.351(4) ?
    C7 H5 . 0.921(15) ?
    C8 C9 . 1.378(4) ?
    C8 H6 . 1.01(3) ?
    C9 C10 . 1.343(4) ?
    C9 H7 . 0.93(3) ?
    C10 H8 . 1.00(3) ?
    C11 C12 . 1.483(4) ?
    C12 C13 . 1.327(5) ?
    C12 C14 . 1.453(4) ?
    C13 H9 . 0.930(18) ?
    C13 H10 . 0.95(4) ?
    C14 H13 . 0.9600 ?
    C14 H11 . 0.9600 ?
    C14 H12 . 0.9600 ?
    C15 C16 . 1.494(4) ?
    C16 C17 . 1.389(5) ?
    C16 C18 . 1.407(4) ?
    C17 H14 . 0.911(18) ?
    C17 H15 . 0.906(19) ?
    C18 H17 . 0.9600 ?
    C18 H18 . 0.9600 ?
    C18 H16 . 0.9600 ?
loop_
    _geom_angle_atom_site_label_1
    _geom_angle_atom_site_label_2
    _geom_angle_atom_site_label_3
    _geom_angle_site_symmetry_1
    _geom_angle_site_symmetry_3
    _geom_angle
    _geom_angle_publ_flag
    O3 Ni1 N2 . . 93.16(8) y
    O3 Ni1 N1 . . 154.32(8) y
    N2 Ni1 N1 . . 92.47(8) y
    O3 Ni1 O1 . . 92.24(8) y
    N2 Ni1 O1 . . 153.74(8) y
    N1 Ni1 O1 . . 93.70(7) y
    C11 O1 Ni1 . . 102.29(16) ?
    C15 O3 Ni1 . . 105.48(16) ?
    H20 O5 H21 . . 103(3) ?
    H6A O6 H6B . . 107.1 ?
    C5 N1 C1 . . 116.6(2) ?
    C5 N1 Ni1 . . 125.95(16) ?
    C1 N1 Ni1 . . 117.08(18) ?
    C6 N2 C10 . . 117.4(2) ?
    C6 N2 Ni1 . . 126.19(16) ?
    C10 N2 Ni1 . . 116.32(18) ?
    C6 N3 C5 . . 132.90(19) ?
    C6 N3 H19 . . 113.5 ?
    C5 N3 H19 . . 113.5 ?
    C2 C1 N1 . . 124.4(3) ?
    C2 C1 H1 . . 119.6(17) ?
    N1 C1 H1 . . 115.9(18) ?
    C1 C2 C3 . . 118.4(3) ?
    C1 C2 H2 . . 122.5(18) ?
    C3 C2 H2 . . 118.8(17) ?
    C4 C3 C2 . . 118.8(3) ?
    C4 C3 H3 . . 119(2) ?
    C2 C3 H3 . . 122(2) ?
    C3 C4 C5 . . 119.9(3) ?
    C3 C4 H4 . . 123.9(15) ?
    C5 C4 H4 . . 116.1(15) ?
    N1 C5 N3 . . 120.8(2) ?
    N1 C5 C4 . . 121.9(2) ?
    N3 C5 C4 . . 117.3(2) ?
    N2 C6 N3 . . 120.8(2) ?
    N2 C6 C7 . . 121.1(2) ?
    N3 C6 C7 . . 118.1(2) ?
    C8 C7 C6 . . 119.8(3) ?
    C8 C7 H5 . . 122.3(14) ?
    C6 C7 H5 . . 117.9(14) ?
    C7 C8 C9 . . 119.6(3) ?
    C7 C8 H6 . . 118.8(17) ?
    C9 C8 H6 . . 121.5(17) ?
    C10 C9 C8 . . 118.3(3) ?
    C10 C9 H7 . . 118.8(16) ?
    C8 C9 H7 . . 122.9(16) ?
    C9 C10 N2 . . 123.9(3) ?
    C9 C10 H8 . . 119.4(15) ?
    N2 C10 H8 . . 116.7(15) ?
    O2 C11 O1 . . 120.6(2) ?
    O2 C11 C12 . . 120.0(3) ?
    O1 C11 C12 . . 119.3(3) ?
    C13 C12 C14 . . 123.5(4) ?
    C13 C12 C11 . . 118.8(3) ?
    C14 C12 C11 . . 117.7(3) ?
    C12 C13 H9 . . 124(2) ?
    C12 C13 H10 . . 112(3) ?
    H9 C13 H10 . . 124(4) ?
    C12 C14 H13 . . 109.5 ?
    C12 C14 H11 . . 109.5 ?
    H13 C14 H11 . . 109.5 ?
    C12 C14 H12 . . 109.5 ?
    H13 C14 H12 . . 109.5 ?
    H11 C14 H12 . . 109.5 ?
    O4 C15 O3 . . 121.8(2) ?
    O4 C15 C16 . . 121.0(3) ?
    O3 C15 C16 . . 117.2(2) ?
    C17 C16 C18 . . 123.6(4) ?
    C17 C16 C15 . . 118.1(3) ?
    C18 C16 C15 . . 118.3(3) ?
    C16 C17 H14 . . 116(3) ?
    C16 C17 H15 . . 117(3) ?
    H14 C17 H15 . . 126(4) ?
    C16 C18 H17 . . 109.5 ?
    C16 C18 H18 . . 109.5 ?
    H17 C18 H18 . . 109.5 ?
    C16 C18 H16 . . 109.5 ?
    H17 C18 H16 . . 109.5 ?
    H18 C18 H16 . . 109.5 ?
loop_
    _geom_torsion_atom_site_label_1
    _geom_torsion_atom_site_label_2
    _geom_torsion_atom_site_label_3
    _geom_torsion_atom_site_label_4
    _geom_torsion_site_symmetry_1
    _geom_torsion_site_symmetry_2
    _geom_torsion_site_symmetry_3
    _geom_torsion_site_symmetry_4
    _geom_torsion
    _geom_torsion_publ_flag
    O3 Ni1 O1 C11 . . . . 90.93(15) ?
    N2 Ni1 O1 C11 . . . . -10.8(3) ?
    N1 Ni1 O1 C11 . . . . -114.07(15) ?
    N2 Ni1 O3 C15 . . . . -105.33(17) ?
    N1 Ni1 O3 C15 . . . . -2.9(3) ?
    O1 Ni1 O3 C15 . . . . 100.38(17) ?
    O3 Ni1 N1 C5 . . . . -94.3(2) ?
    N2 Ni1 N1 C5 . . . . 8.28(19) ?
    O1 Ni1 N1 C5 . . . . 162.74(18) ?
    O3 Ni1 N1 C1 . . . . 78.9(3) ?
    N2 Ni1 N1 C1 . . . . -178.6(2) ?
    O1 Ni1 N1 C1 . . . . -24.1(2) ?
    O3 Ni1 N2 C6 . . . . 151.52(18) ?
    N1 Ni1 N2 C6 . . . . -3.41(19) ?
    O1 Ni1 N2 C6 . . . . -106.9(2) ?
    O3 Ni1 N2 C10 . . . . -32.28(19) ?
    N1 Ni1 N2 C10 . . . . 172.79(18) ?
    O1 Ni1 N2 C10 . . . . 69.3(3) ?
    C5 N1 C1 C2 . . . . -0.7(4) ?
    Ni1 N1 C1 C2 . . . . -174.4(3) ?
    N1 C1 C2 C3 . . . . -0.7(5) ?
    C1 C2 C3 C4 . . . . 1.6(5) ?
    C2 C3 C4 C5 . . . . -1.1(5) ?
    C1 N1 C5 N3 . . . . -179.3(2) ?
    Ni1 N1 C5 N3 . . . . -6.1(3) ?
    C1 N1 C5 C4 . . . . 1.2(4) ?
    Ni1 N1 C5 C4 . . . . 174.35(18) ?
    C6 N3 C5 N1 . . . . -4.3(4) ?
    C6 N3 C5 C4 . . . . 175.2(2) ?
    C3 C4 C5 N1 . . . . -0.4(4) ?
    C3 C4 C5 N3 . . . . -179.9(3) ?
    C10 N2 C6 N3 . . . . -179.7(2) ?
    Ni1 N2 C6 N3 . . . . -3.6(3) ?
    C10 N2 C6 C7 . . . . 0.1(3) ?
    Ni1 N2 C6 C7 . . . . 176.25(17) ?
    C5 N3 C6 N2 . . . . 9.6(4) ?
    C5 N3 C6 C7 . . . . -170.3(2) ?
    N2 C6 C7 C8 . . . . 0.0(4) ?
    N3 C6 C7 C8 . . . . 179.8(2) ?
    C6 C7 C8 C9 . . . . -0.3(4) ?
    C7 C8 C9 C10 . . . . 0.5(4) ?
    C8 C9 C10 N2 . . . . -0.4(4) ?
    C6 N2 C10 C9 . . . . 0.1(4) ?
    Ni1 N2 C10 C9 . . . . -176.4(2) ?
    Ni1 O1 C11 O2 . . . . 0.2(3) ?
    Ni1 O1 C11 C12 . . . . 178.91(18) ?
    O2 C11 C12 C13 . . . . 172.6(3) ?
    O1 C11 C12 C13 . . . . -6.1(4) ?
    O2 C11 C12 C14 . . . . -7.1(4) ?
    O1 C11 C12 C14 . . . . 174.2(3) ?
    Ni1 O3 C15 O4 . . . . -0.5(3) ?
    Ni1 O3 C15 C16 . . . . 179.79(18) ?
    O4 C15 C16 C17 . . . . -12.7(4) ?
    O3 C15 C16 C17 . . . . 167.0(3) ?
    O4 C15 C16 C18 . . . . 165.4(3) ?
    O3 C15 C16 C18 . . . . -14.9(4) ?
loop_
    _geom_hbond_atom_site_label_D
    _geom_hbond_atom_site_label_H
    _geom_hbond_atom_site_label_A
    _geom_hbond_site_symmetry_A
    _geom_hbond_distance_DH
    _geom_hbond_distance_HA
    _geom_hbond_distance_DA
    _geom_hbond_angle_DHA
    _geom_hbond_publ_flag
    O6 H6B O2 2_556 0.85 2.57 3.172 129 no
    O6 H6B O3 2_556 0.85 2.31 3.030 143 yes
    N3 H19 O5 3_656 0.86 1.99 2.837(3) 170 yes
    O5 H20 O2 . 0.96(3) 1.75(3) 2.698(3) 169(2) yes
    O5 H21 O4 1_455 0.92(3) 1.88(3) 2.789(3) 169(3) yes
data_global
_journal_date_recd_electronic     2008-02-25
_journal_date_accepted     2008-04-03
_journal_name_full     'Acta Crystallographica, Section E'
_journal_year     2008
_journal_volume     64
_journal_issue      5
_journal_page_first     m640
_journal_page_last     m640
_journal_paper_category     QM
_journal_coeditor_code     LH2600
_publ_contact_author_name     'Fankun Meng'
_publ_contact_author_address
;
  Department of Chemistry
  and Chemical Engineering,
  Daqing Normal University,
  163712 Daqing, Heilongjiang,
  People's Republic of China
;
_publ_contact_author_email     klsz79@163.com
_publ_contact_author_fax     '86 459 5510113'
_publ_contact_author_phone     '86 459 5510109'
_publ_section_title
;\
(Di-2-pyridylamine-\k^2^<i>N</i>^1^,<i>N</i>^1'^)bis(methacrylato-\k<i>O</i>)\
nickel(II) sesquihydrate
;
loop_
    _publ_author_name
    _publ_author_address
    'Fankun Meng'
;
  Department of Chemistry and Chemical Engineering,
  Daqing Normal University,
  163712 Daqing, Heilongjiang,
  People's Republic of China
;
    'Lili Xia'
;
  The No. 4 Middle School of Liaocheng,
  252000 Liaocheng, Shandong,
  People's Republic of China
;
    'Xiaoxiao Zhu'
;
  Taishan University,
  271021 Taian, Shandong,
  People's Republic of China
;
