# Supplementary material for: (Di-2-pyridylamine-κ2 N 1,N 1′)bis­(methacrylato-κO)nickel(II) sesqui­hydrate
Source: Acta Crystallogr Sect E Struct Rep Online. 2008 Apr 10;64(Pt 5):m640. doi: 10.1107/S1600536808009008 (PMC2961308; doi:10.1107/S1600536808009008)
Supplement: Supplementary file 2 [file e-64-0m640-Isup2.hkl]

# 
# h,k,l, Fc-squared, Fo-squared, sigma(Fo-squared) and status flag 
# 
data_I
_shelx_title ' cd23391 in P2(1)/n' 
_shelx_refln_list_code          4 
_shelx_F_calc_maximum      179.86 
_exptl_crystal_F_000       892.00 
_reflns_d_resolution_high  0.8406 
 
loop_ 
 _symmetry_equiv_pos_as_xyz 
 'x, y, z' 
 '-x+1/2, y+1/2, -z+1/2' 
 '-x, -y, -z' 
 'x-1/2, -y-1/2, z-1/2' 
 
_cell_length_a     8.3686 
_cell_length_b    15.7235 
_cell_length_c    15.5396 
_cell_angle_alpha  90.000 
_cell_angle_beta  101.483 
_cell_angle_gamma  90.000 
 
_shelx_F_squared_multiplier     1.000 
 
loop_ 
 _refln_index_h 
 _refln_index_k 
 _refln_index_l 
 _refln_F_squared_calc 
 _refln_F_squared_meas 
 _refln_F_squared_sigma 
 _refln_observed_status 
   2   0   0      284.34      283.43     11.14 o 
   4   0   0     3310.86     3050.00     53.13 o 
   6   0   0      329.37      306.77     16.43 o 
   8   0   0      102.76      100.81     15.88 o 
   1   1   0     1356.56     1557.08     14.22 o 
   2   1   0     1889.12     2248.63     71.45 o 
   3   1   0       27.74       21.12      2.74 o 
   4   1   0     7085.20     6892.38    170.24 o 
   5   1   0      322.44      305.28      8.62 o 
   6   1   0      803.98      790.95     15.66 o 
   7   1   0      150.76      169.08      9.94 o 
   8   1   0      467.79      510.51     30.35 o 
   9   1   0       50.93       59.54     18.73 o 
   0   2   0     1606.60     1630.29     86.59 o 
   1   2   0     5607.87     5270.20    172.87 o 
   2   2   0      892.32      889.45     10.61 o 
   3   2   0     1958.20     1909.97     45.75 o 
   4   2   0     1810.63     1664.84     93.86 o 
   5   2   0      144.90       71.37     22.32 o 
   6   2   0       18.77       17.34      3.30 o 
   7   2   0       59.19       50.23      7.89 o 
   8   2   0       76.89       80.85     10.04 o 
   9   2   0       33.20       31.45     10.79 o 
   1   3   0    32350.48    32354.06    816.82 o 
   2   3   0       27.16       29.04      1.90 o 
   3   3   0      734.23      720.43     20.57 o 
   4   3   0       25.49       33.17      3.46 o 
   5   3   0     3882.86     3974.15    130.73 o 
   6   3   0       14.53       17.04      3.54 o 
   7   3   0      844.06      887.56     44.18 o 
   8   3   0        5.66        0.62      6.72 o 
   9   3   0      119.57      134.10     16.78 o 
   0   4   0     1076.59     1129.09     79.46 o 
   1   4   0      761.74      658.20     34.43 o 
   2   4   0      268.40      280.53     11.74 o 
   3   4   0     5318.22     5324.97    156.75 o 
   4   4   0        1.97        0.75      1.94 o 
   5   4   0      671.15      632.13     16.65 o 
   6   4   0        1.95        2.74      3.24 o 
   7   4   0      114.35      106.02     13.39 o 
   8   4   0        1.01       -1.78      6.03 o 
   9   4   0        1.59        8.48      8.18 o 
   1   5   0     4647.32     4892.36    203.67 o 
   2   5   0     1899.70     1956.03     61.53 o 
   3   5   0      271.71      314.28      8.97 o 
   4   5   0     1576.60     1539.17     47.35 o 
   5   5   0      503.28      466.62     30.99 o 
   6   5   0      446.20      421.69     28.45 o 
   7   5   0      289.85      266.27     27.86 o 
   8   5   0      143.12      144.94     16.65 o 
   9   5   0        0.37        1.46      9.58 o 
   0   6   0    18642.46    17960.96    496.28 o 
   1   6   0       23.84       27.83      2.11 o 
   2   6   0     7041.36     7409.51    202.56 o 
   3   6   0      575.20      610.90     16.57 o 
   4   6   0     1346.67     1386.00     78.32 o 
   5   6   0        3.17        5.20      3.99 o 
   6   6   0      111.86      108.08      9.77 o 
   7   6   0        3.34        2.55      6.76 o 
   8   6   0        5.33        5.96      7.61 o 
   9   6   0        1.09       -1.05      7.14 o 
   1   7   0      196.46      193.47      7.26 o 
   2   7   0      620.58      619.50     24.20 o 
   3   7   0      128.28      107.47      9.29 o 
   4   7   0      782.82      708.97     29.57 o 
   5   7   0       91.35       84.95      8.70 o 
   6   7   0      913.58      929.93     34.85 o 
   7   7   0      285.25      300.48     53.52 o 
   8   7   0      209.85      225.43     20.18 o 
   9   7   0       14.16       10.70      9.18 o 
   0   8   0    10436.33    10697.85    331.85 o 
   1   8   0     5049.48     5285.27    240.41 o 
   2   8   0       65.02      132.31     39.98 o 
   3   8   0      919.52      897.19     25.55 o 
   4   8   0      873.95      858.07     33.31 o 
   5   8   0       91.18       88.82      7.88 o 
   6   8   0        5.87        2.30      4.76 o 
   7   8   0        0.65        1.78      7.19 o 
   8   8   0       86.94       93.20     15.48 o 
   1   9   0      776.10      764.34     23.03 o 
   2   9   0       80.14       85.89      7.51 o 
   3   9   0      917.21      884.75     23.42 o 
   4   9   0      103.72      111.08      8.27 o 
   5   9   0     1289.55     1252.21     45.10 o 
   6   9   0      196.28      181.02     13.23 o 
   7   9   0      414.54      413.94     40.74 o 
   8   9   0        3.95        4.84      8.55 o 
   0  10   0      196.78      203.18     11.05 o 
   1  10   0     2345.27     2301.04     91.25 o 
   2  10   0      247.56      242.52     10.00 o 
   3  10   0     1256.14     1212.35     48.53 o 
   4  10   0        5.77        8.35      4.60 o 
   5  10   0      159.64      172.27     10.73 o 
   6  10   0       30.34       31.34      8.10 o 
   7  10   0       11.78       17.31      9.68 o 
   8  10   0       15.20        2.62      9.56 o 
   1  11   0      332.70      274.24     16.90 o 
   2  11   0       14.48       16.64      4.49 o 
   3  11   0      168.73      157.44      9.67 o 
   4  11   0      587.66      543.50     19.73 o 
   5  11   0      292.79      265.00     18.10 o 
   6  11   0      205.63      217.97     12.96 o 
   7  11   0       52.52       46.05     12.33 o 
   0  12   0     1739.52     1443.42    214.52 o 
   1  12   0        5.49        0.75      3.13 o 
   2  12   0      257.33      243.88     14.82 o 
   3  12   0        0.19        3.16      4.32 o 
   4  12   0      607.82      587.41     33.41 o 
   5  12   0      136.95      153.42     12.04 o 
   6  12   0       26.33       35.86      7.53 o 
   7  12   0        2.30       -3.17      8.00 o 
   1  13   0      131.57      139.93     16.01 o 
   2  13   0       32.08       36.93      6.39 o 
   3  13   0        2.31        1.12      4.35 o 
   4  13   0       68.72       63.80      8.39 o 
   5  13   0       19.76       18.85      6.23 o 
   6  13   0       97.01       94.58     10.68 o 
   7  13   0       44.91       47.98     13.80 o 
   0  14   0       73.87       47.49     15.25 o 
   1  14   0      178.37      196.36     13.17 o 
   2  14   0        2.74        9.03      5.17 o 
   3  14   0      583.60      599.32     36.25 o 
   4  14   0       95.05      102.42     10.20 o 
   5  14   0       55.09       51.49      8.70 o 
   6  14   0       31.76       36.10      8.27 o 
   1  15   0      170.20      164.23     17.73 o 
   2  15   0        0.01       -3.43      5.62 o 
   3  15   0      114.70      106.88     12.26 o 
   4  15   0       11.75       15.30      6.70 o 
   5  15   0      133.09      124.45     12.02 o 
   0  16   0       38.79       32.45     14.97 o 
   1  16   0      244.48      248.08     20.38 o 
   2  16   0       54.17       44.33     12.23 o 
   3  16   0      112.25      123.86     13.80 o 
   4  16   0       30.50       31.26      9.23 o 
   5  16   0        6.92        5.61      6.52 o 
   1  17   0       17.46       24.93     11.50 o 
   2  17   0        4.45        4.93      9.27 o 
   3  17   0        1.45        2.97      7.41 o 
   4  17   0      101.06       99.36     13.84 o 
   0  18   0      185.45      154.53     27.92 o 
   1  18   0       16.06       28.70     11.92 o 
   2  18   0      179.72      156.62     20.37 o 
  -9   0   1       50.66       56.82     17.55 o 
  -7   0   1      295.45      275.17     13.03 o 
  -5   0   1     1453.94     1372.56     38.65 o 
  -3   0   1     3682.11     3582.73     49.65 o 
   1   0   1    22855.50    25446.96   2959.22 o 
   3   0   1      549.94      685.58     52.72 o 
   5   0   1      209.74      229.86     12.65 o 
   7   0   1      669.42      677.87     64.00 o 
   9   0   1      210.26      269.01     30.43 o 
  -9   1   1      121.50      184.68     26.53 o 
  -8   1   1       48.54       48.86      8.54 o 
  -7   1   1     1059.64      977.58     24.51 o 
  -6   1   1      515.15      551.40     15.81 o 
  -5   1   1     2058.56     1917.69     26.27 o 
  -4   1   1      475.85      395.82     39.72 o 
  -3   1   1      358.50      363.86     16.36 o 
  -2   1   1     1276.71     1449.34     37.19 o 
  -1   1   1     3695.92     4541.31    217.67 o 
   0   1   1    13830.61    13151.05    597.60 o 
   1   1   1    19661.82    20371.76    899.50 o 
   2   1   1      223.04      245.45      7.30 o 
   3   1   1     6535.89     6626.93    222.76 o 
   4   1   1      231.18      251.85      6.97 o 
   5   1   1     2534.74     2693.69    112.11 o 
   6   1   1      168.30      160.46      7.39 o 
   7   1   1      676.36      664.63     47.26 o 
   8   1   1       34.45       38.66      8.21 o 
   9   1   1       52.80       63.65     19.22 o 
  -9   2   1        6.49        8.05      7.56 o 
  -8   2   1        1.61       -5.37      4.54 o 
  -7   2   1       36.16       27.65      5.38 o 
  -6   2   1      277.06      285.76     14.81 o 
  -5   2   1     2065.12     1939.02     47.96 o 
  -4   2   1     4344.67     4675.21     86.14 o 
  -3   2   1     1262.90     1250.40     16.65 o 
  -2   2   1    27450.39    26907.74    189.21 o 
  -1   2   1     2343.09     2532.19     51.43 o 
   0   2   1     5820.36     6658.10    206.12 o 
   3   2   1       14.14       10.69      3.41 o 
   4   2   1      527.41      620.19     20.51 o 
   5   2   1       36.49       34.23      3.92 o 
   6   2   1        1.74        3.50      2.74 o 
   7   2   1      183.90      183.96     10.23 o 
   8   2   1      129.08      146.40     12.57 o 
   9   2   1       88.14      112.18     15.59 o 
  -9   3   1        0.46        1.26      6.92 o 
  -8   3   1      144.65      156.25     15.90 o 
  -7   3   1       32.33       31.14      5.62 o 
  -6   3   1      175.61      157.15      7.80 o 
  -5   3   1      299.39      290.05     10.53 o 
  -4   3   1      152.67      151.88      7.05 o 
  -3   3   1     1779.73     1816.34     21.15 o 
  -2   3   1     7731.51     6818.38     75.70 o 
  -1   3   1     3454.32     3105.06     61.17 o 
   1   3   1       24.56       28.73      1.92 o 
   2   3   1     8217.31     8319.43    268.94 o 
   3   3   1     1283.95     1286.72     60.99 o 
   4   3   1     6126.47     6557.29    239.04 o 
   5   3   1      499.76      524.22     19.97 o 
   6   3   1      772.57      774.25     54.42 o 
   7   3   1       47.97       53.37      8.34 o 
   8   3   1      183.47      195.11     22.11 o 
   9   3   1        1.81        0.40      7.55 o 
  -9   4   1        7.63        3.15      7.71 o 
  -8   4   1       20.06       31.85      9.48 o 
  -7   4   1      164.91      154.39     11.53 o 
  -6   4   1      628.77      610.72     22.98 o 
  -5   4   1      660.37      634.99     14.82 o 
  -4   4   1     7938.77     8032.38    114.71 o 
  -3   4   1      720.45      678.49      9.89 o 
  -2   4   1      209.11      202.79      7.35 o 
  -1   4   1     1511.93     1468.44     27.22 o 
   0   4   1    26197.55    25346.62   1474.57 o 
   1   4   1      735.71      666.98     22.58 o 
   2   4   1       35.37       32.16      2.07 o 
   3   4   1      355.07      366.08     12.12 o 
   4   4   1      425.15      487.17     21.45 o 
   5   4   1       30.05       26.86      3.58 o 
   6   4   1      113.78      109.67      7.61 o 
   7   4   1       19.06       19.37      8.23 o 
   8   4   1       80.61       85.01     20.09 o 
   9   4   1       64.92       69.01     13.59 o 
  -9   5   1       38.53       45.41     12.03 o 
  -8   5   1       10.88       14.83      8.33 o 
  -7   5   1      143.60      147.25     11.65 o 
  -6   5   1       38.55       30.15      7.31 o 
  -5   5   1      130.66      120.00      7.70 o 
  -4   5   1        3.20        3.41      2.24 o 
  -3   5   1       76.33       73.96      5.91 o 
  -2   5   1      246.00      239.73      9.13 o 
  -1   5   1     4352.31     3870.80     78.96 o 
   0   5   1       64.89       54.39      4.63 o 
   1   5   1     2227.37     2641.91     83.33 o 
   2   5   1     1285.38     1254.42     29.38 o 
   3   5   1     3313.26     3616.42     86.90 o 
   4   5   1      430.92      405.26     10.99 o 
   5   5   1     1220.80     1256.02     55.52 o 
   6   5   1      790.65      767.42     42.23 o 
   7   5   1      700.08      638.41     81.27 o 
   8   5   1       43.93       61.75     12.57 o 
   9   5   1       39.27       37.80     11.81 o 
  -9   6   1        4.10        7.65      8.50 o 
  -8   6   1        7.95        0.91      7.04 o 
  -7   6   1      476.01      447.82     18.33 o 
  -6   6   1       67.20       60.76      9.57 o 
  -5   6   1      528.63      519.77     20.33 o 
  -4   6   1      481.97      502.98     13.47 o 
  -3   6   1     1405.79     1394.33     32.65 o 
  -2   6   1      446.75      443.99     20.56 o 
  -1   6   1     7176.19     7544.32    160.24 o 
   0   6   1        0.20        2.36      1.53 o 
   1   6   1      314.99      348.83     12.34 o 
   2   6   1      739.59      826.27     32.50 o 
   3   6   1     3933.56     4072.25    136.04 o 
   4   6   1      214.50      207.63      7.52 o 
   5   6   1       46.01       53.55      7.07 o 
   6   6   1        6.34        5.01      6.16 o 
   7   6   1      129.04      129.53     17.27 o 
   8   6   1        0.25       -1.80      6.68 o 
   9   6   1       86.75      112.39     37.12 o 
  -9   7   1       90.83      117.74     18.63 o 
  -8   7   1       29.56       31.63     10.66 o 
  -7   7   1      296.90      289.22     20.86 o 
  -6   7   1      151.31      118.23     10.72 o 
  -5   7   1      749.99      715.18     44.95 o 
  -4   7   1      333.71      318.30     13.05 o 
  -3   7   1      831.56      876.59     19.26 o 
  -2   7   1      241.37      235.70      9.91 o 
  -1   7   1      104.69      111.95      4.73 o 
   0   7   1     8094.45     8837.37    282.61 o 
   1   7   1     7077.17     7705.68    274.77 o 
   2   7   1     3216.65     3464.48    100.86 o 
   3   7   1     2258.58     2136.89     86.41 o 
   4   7   1      641.26      607.46     27.41 o 
   5   7   1     1463.72     1414.90     72.19 o 
   6   7   1      140.53      131.65     14.78 o 
   7   7   1      232.76      232.62     18.95 o 
   8   7   1       46.72       35.36     11.21 o 
  -8   8   1       32.47       38.74     11.04 o 
  -7   8   1       35.49       40.73      8.41 o 
  -6   8   1      154.26      164.47     12.48 o 
  -5   8   1      367.01      339.05     14.73 o 
  -4   8   1     2667.72     2572.51     88.38 o 
  -3   8   1     1052.76      971.56     29.90 o 
  -2   8   1     2252.49     2401.56    112.81 o 
  -1   8   1     2429.21     2560.63     53.44 o 
   0   8   1     5643.56     6133.12    217.42 o 
   1   8   1     1502.74     1491.56     40.09 o 
   2   8   1        9.27       10.52      2.50 o 
   3   8   1        3.71        4.51      3.14 o 
   4   8   1       29.13       21.86      4.62 o 
   5   8   1      153.24      152.89      9.56 o 
   6   8   1       91.93       81.79     12.92 o 
   7   8   1      170.25      158.76     27.30 o 
   8   8   1      152.03      156.00     20.02 o 
  -8   9   1      353.23      349.74     45.09 o 
  -7   9   1      108.84       93.99     14.96 o 
  -6   9   1      208.35      192.20     18.35 o 
  -5   9   1      101.43      103.31     10.04 o 
  -4   9   1      218.58      183.50     11.46 o 
  -3   9   1       69.69       77.31      7.94 o 
  -2   9   1       72.50       73.41      9.42 o 
  -1   9   1      144.02      142.71      5.68 o 
   0   9   1     2308.31     2385.92     67.29 o 
   1   9   1      616.19      603.81     18.64 o 
   2   9   1      608.86      616.94     26.12 o 
   3   9   1       67.92       67.82      6.52 o 
   4   9   1     2238.83     2208.27    120.25 o 
   5   9   1       22.64       14.34      5.05 o 
   6   9   1      275.16      320.07     22.67 o 
   7   9   1        5.54       14.61      9.51 o 
   8   9   1       30.88       37.44     12.39 o 
  -8  10   1       19.92       29.04     11.78 o 
  -7  10   1       29.23       23.34      9.90 o 
  -6  10   1      401.87      440.76     24.68 o 
  -5  10   1      261.46      236.44     14.04 o 
  -4  10   1     1798.97     1727.04     68.30 o 
  -3  10   1      911.55      890.65     23.96 o 
  -2  10   1      883.44      803.42     20.47 o 
  -1  10   1      422.69      483.94     12.23 o 
   0  10   1     2181.29     2081.84     54.71 o 
   1  10   1       33.52       40.80      6.55 o 
   2  10   1      563.49      566.13     22.22 o 
   3  10   1      153.25      158.87      9.25 o 
   4  10   1        8.87       11.48      6.32 o 
   5  10   1       27.27       23.16      5.80 o 
   6  10   1      107.77      100.53     17.10 o 
   7  10   1       24.73       28.89     10.46 o 
   8  10   1       81.15       81.45     15.73 o 
  -7  11   1       72.32       68.50     14.39 o 
  -6  11   1       18.47       21.82      7.30 o 
  -5  11   1       53.38       54.22      7.71 o 
  -4  11   1      296.70      314.28     18.01 o 
  -3  11   1       71.32       67.16      7.17 o 
  -2  11   1      119.46      108.24      9.34 o 
  -1  11   1      325.70      311.87     11.14 o 
   0  11   1      180.01      162.41      8.01 o 
   1  11   1      269.70      270.87     19.57 o 
   2  11   1      455.92      428.95     27.33 o 
   3  11   1      549.58      551.17     27.43 o 
   4  11   1     1092.03     1071.00     44.43 o 
   5  11   1      100.34      117.41      9.82 o 
   6  11   1      219.57      219.74     14.99 o 
   7  11   1      124.99      115.49     17.11 o 
  -7  12   1       91.73       98.55     16.99 o 
  -6  12   1        5.85        3.97      5.55 o 
  -5  12   1      302.34      310.30     14.42 o 
  -4  12   1       38.92       45.01      7.08 o 
  -3  12   1      107.83      118.64      9.24 o 
  -2  12   1       57.56       67.30      7.15 o 
  -1  12   1      608.32      629.75     19.90 o 
   0  12   1       50.64       32.41     10.33 o 
   1  12   1      660.10      583.03     15.35 o 
   2  12   1       15.23       11.72      4.54 o 
   3  12   1      295.67      263.16     17.64 o 
   4  12   1       59.26       67.06      8.17 o 
   5  12   1       31.10       22.94      6.22 o 
   6  12   1       13.13        8.40      6.93 o 
   7  12   1       27.38       21.81     10.93 o 
  -7  13   1       14.71       18.46     10.37 o 
  -6  13   1       50.12       52.17      8.74 o 
  -5  13   1        6.55        8.80      5.74 o 
  -4  13   1       27.89       30.89      6.68 o 
  -3  13   1        3.07        4.02      4.59 o 
  -2  13   1      143.62      149.01     12.23 o 
  -1  13   1        0.81        2.87      5.16 o 
   0  13   1      494.20      495.83     23.76 o 
   1  13   1      332.17      281.90     14.15 o 
   2  13   1      322.59      308.11     15.29 o 
   3  13   1      296.52      268.52     12.72 o 
   4  13   1       40.88       46.40      7.58 o 
   5  13   1      307.73      303.63     14.89 o 
   6  13   1       33.20       30.62      8.88 o 
  -6  14   1      122.66      114.91     11.91 o 
  -5  14   1       96.24       99.81     10.78 o 
  -4  14   1      200.05      219.29     12.94 o 
  -3  14   1       10.14       12.33      5.70 o 
  -2  14   1      538.48      549.53     20.89 o 
  -1  14   1      240.96      238.98     14.24 o 
   0  14   1        7.33        3.65      7.09 o 
   1  14   1        4.28       -0.25      5.19 o 
   2  14   1      297.78      281.74     15.41 o 
   3  14   1       33.56       43.20      7.29 o 
   4  14   1        1.13        0.00      5.13 o 
   5  14   1        1.65        1.46      5.36 o 
   6  14   1        6.29       -2.60      6.73 o 
  -5  15   1        0.05        0.46      5.50 o 
  -4  15   1        7.85       10.14      6.45 o 
  -3  15   1        0.01        3.51      6.33 o 
  -2  15   1       12.76       17.41      7.19 o 
  -1  15   1       33.55       41.08     11.13 o 
   0  15   1       25.43       29.54      9.81 o 
   1  15   1        0.94       -4.11      7.02 o 
   2  15   1      244.34      251.13     15.60 o 
   3  15   1       25.50       19.18      7.74 o 
   4  15   1      349.34      354.66     16.23 o 
   5  15   1        0.00       -0.29      5.79 o 
  -5  16   1       56.42       64.34     10.41 o 
  -4  16   1      140.19      143.40     15.00 o 
  -3  16   1       89.42      115.95     13.46 o 
  -2  16   1      131.51      134.61     17.47 o 
  -1  16   1       73.08       75.42     14.16 o 
   0  16   1      195.65      194.44     19.20 o 
   1  16   1        2.12        4.70      8.18 o 
   2  16   1       19.90       22.18     10.29 o 
   3  16   1        4.00       -3.04      6.22 o 
   4  16   1        1.79       -0.56      6.56 o 
  -4  17   1        1.45        0.65      7.51 o 
  -3  17   1        4.56        5.18      7.67 o 
  -2  17   1       52.08       65.70     14.37 o 
  -1  17   1      163.54      152.18     19.07 o 
   0  17   1      122.82      131.33     17.79 o 
   1  17   1       15.44       18.95     10.58 o 
   2  17   1       57.28       68.32     14.96 o 
   3  17   1      200.49      224.23     16.83 o 
  -2  18   1        9.19       13.31     11.05 o 
  -1  18   1      160.38      147.08     23.68 o 
   0  18   1        2.49        6.79      9.17 o 
   1  18   1       66.42       71.03     15.78 o 
   2  18   1        0.11       -3.48      8.93 o 
  -8   0   2      410.91      425.59     17.14 o 
  -6   0   2     2973.41     2885.72     62.12 o 
  -4   0   2    12112.07    12053.89    115.67 o 
  -2   0   2     9744.47     9536.90     82.03 o 
   2   0   2     1834.09     2029.34    218.91 o 
   4   0   2     1141.05     1059.49     81.20 o 
   6   0   2      880.55      908.56     71.34 o 
   8   0   2      968.38     1073.52    106.27 o 
  -9   1   2        5.90        2.33      7.52 o 
  -8   1   2      153.42      161.51     12.12 o 
  -7   1   2      203.25      207.02     11.47 o 
  -6   1   2       15.67       13.36      4.29 o 
  -5   1   2        0.42       -1.11      2.61 o 
  -4   1   2        4.98        6.86      3.06 o 
  -3   1   2      182.04      204.11     12.67 o 
  -2   1   2    25637.75    27415.90   1873.15 o 
  -1   1   2     6857.24     7344.17    363.10 o 
   0   1   2    16478.10    16444.57    736.81 o 
   2   1   2     4971.20     4590.22    220.12 o 
   3   1   2     1668.18     1588.99     69.56 o 
   4   1   2     1157.07     1104.76     40.11 o 
   5   1   2      911.09      901.78     42.94 o 
   6   1   2       46.31       47.22      5.77 o 
   7   1   2       45.29       41.83      6.44 o 
   8   1   2        5.26        5.49      6.05 o 
   9   1   2       16.86       25.00     16.16 o 
  -9   2   2       65.94       76.30     13.15 o 
  -8   2   2       59.02       66.77      9.38 o 
  -7   2   2      564.93      553.32     22.13 o 
  -6   2   2      168.73      169.43      9.37 o 
  -5   2   2      856.75      793.68     16.89 o 
  -4   2   2     4629.98     4758.11     62.04 o 
  -3   2   2      614.14      624.09     17.74 o 
  -2   2   2    19004.84    19132.78    939.13 o 
   0   2   2     1341.68     1271.00     50.18 o 
   1   2   2     1493.16     1350.67     90.21 o 
   2   2   2      209.83      184.82      6.36 o 
   3   2   2       19.33       16.57      2.18 o 
   4   2   2     1597.14     1607.72     67.03 o 
   5   2   2      488.60      450.77     18.54 o 
   6   2   2       90.87       94.57      7.36 o 
   7   2   2      635.81      642.53     46.96 o 
   8   2   2      165.31      207.90     28.10 o 
   9   2   2      165.00      190.59     37.43 o 
  -9   3   2       18.70       26.03      9.12 o 
  -8   3   2        0.73       -5.41      5.55 o 
  -7   3   2        8.19        9.92      6.16 o 
  -6   3   2        9.39       10.76      5.13 o 
  -5   3   2      392.55      378.26     11.81 o 
  -4   3   2      279.28      280.60      9.06 o 
  -3   3   2     5855.24     6106.00    295.88 o 
  -2   3   2     7649.09     7819.02    418.61 o 
  -1   3   2       30.25       34.84      2.25 o 
   0   3   2        8.68        7.39      1.35 o 
   1   3   2     9438.82     9316.86    378.74 o 
   2   3   2      337.39      341.33     21.12 o 
   3   3   2     3997.71     4210.27    170.13 o 
   4   3   2      459.54      349.41     88.63 o 
   5   3   2     2184.10     2145.18    115.89 o 
   6   3   2       35.77       36.45      5.18 o 
   7   3   2      356.45      368.87     31.38 o 
   8   3   2       46.15       45.31     13.13 o 
   9   3   2      101.48      134.92     17.62 o 
  -9   4   2       38.50       44.61     11.63 o 
  -8   4   2        3.53        3.82      6.64 o 
  -7   4   2      194.76      186.55     14.26 o 
  -6   4   2      463.97      441.11     19.17 o 
  -5   4   2      199.85      204.76      8.89 o 
  -4   4   2     1479.39     1478.47     25.78 o 
  -3   4   2     6844.23     7121.92    502.90 o 
  -2   4   2     4675.08     4667.02     37.04 o 
   0   4   2      133.84      142.92      8.47 o 
   1   4   2      733.40      746.93     33.64 o 
   2   4   2     1243.28     1479.86     57.52 o 
   3   4   2      296.56      289.53     16.80 o 
   4   4   2      180.48      192.35      7.26 o 
   5   4   2     1050.09     1007.43     47.96 o 
   6   4   2       51.26       59.92      7.67 o 
   7   4   2      331.06      339.66     50.87 o 
   8   4   2       71.07       79.94     19.67 o 
   9   4   2      145.33      165.12     19.00 o 
  -9   5   2        1.38       -2.18      6.67 o 
  -8   5   2       11.95       12.49      8.01 o 
  -7   5   2        1.47       -2.23      4.75 o 
  -6   5   2        0.80        5.06      5.26 o 
  -5   5   2      212.58      264.31     14.66 o 
  -4   5   2       32.74       26.40      3.29 o 
  -3   5   2       13.04       24.04      4.14 o 
  -2   5   2     1959.02     2092.37     25.40 o 
  -1   5   2       41.37       38.46      3.26 o 
   0   5   2     3407.35     3275.05    137.99 o 
   1   5   2     2564.15     2557.54     93.28 o 
   2   5   2     6178.90     6333.94    186.76 o 
   3   5   2     3978.33     4260.57    161.40 o 
   4   5   2      505.13      477.10     21.47 o 
   5   5   2      124.21      117.86      6.19 o 
   6   5   2      402.50      354.02     38.06 o 
   7   5   2      193.42      194.03     46.83 o 
   8   5   2        5.62        6.56      7.76 o 
   9   5   2        0.14       -1.57      7.71 o 
  -9   6   2        0.64        3.61      7.58 o 
  -8   6   2      123.61      148.89     16.71 o 
  -7   6   2       16.64       15.23      8.11 o 
  -6   6   2     1177.25     1038.73     30.52 o 
  -5   6   2       14.77       12.70      5.45 o 
  -4   6   2     1649.01     1592.28     32.98 o 
  -3   6   2      703.30      636.26     15.92 o 
  -2   6   2      948.92      932.96     17.90 o 
  -1   6   2        5.06        8.90      5.00 o 
   0   6   2       58.19       57.33      7.74 o 
   1   6   2     1364.94     1446.70     49.70 o 
   2   6   2      502.81      547.42     16.29 o 
   3   6   2      369.84      403.61     18.05 o 
   4   6   2      682.43      657.40     21.47 o 
   5   6   2       17.03       21.00      5.35 o 
   6   6   2      823.78      782.26    118.00 o 
   7   6   2       20.58       23.26      9.05 o 
   8   6   2      322.48      374.39     72.98 o 
  -9   7   2        1.61        2.51      7.98 o 
  -8   7   2        8.66        1.06      7.28 o 
  -7   7   2        3.64        3.59      6.12 o 
  -6   7   2        0.78        0.49      5.50 o 
  -5   7   2        7.33        3.95      4.95 o 
  -4   7   2      534.75      495.92     15.92 o 
  -3   7   2      262.37      252.70     11.01 o 
  -2   7   2     4488.68     4283.33     41.55 o 
  -1   7   2     1136.26     1221.02     33.18 o 
   0   7   2     1858.37     1704.15     53.60 o 
   1   7   2     4357.58     4906.37    168.56 o 
   2   7   2     3321.31     3406.72    129.18 o 
   3   7   2      855.45      857.38     40.29 o 
   4   7   2     1587.95     1509.94     64.57 o 
   5   7   2      148.85      137.47      8.60 o 
   6   7   2       26.77       33.74      9.17 o 
   7   7   2       29.71       30.96      9.50 o 
   8   7   2        0.91        1.33      7.50 o 
  -8   8   2       87.04       94.92     15.53 o 
  -7   8   2      388.77      370.86     25.35 o 
  -6   8   2      416.40      389.30     29.53 o 
  -5   8   2     1353.61     1325.19     67.20 o 
  -4   8   2       33.27       30.26      6.06 o 
  -3   8   2      990.54      880.66     26.52 o 
  -2   8   2       75.28       76.25      3.99 o 
  -1   8   2        4.11        3.81      2.06 o 
   0   8   2     1751.60     1794.38     56.65 o 
   1   8   2      177.48      182.58      8.95 o 
   2   8   2       85.53       90.17      6.74 o 
   3   8   2      320.57      284.25     15.61 o 
   4   8   2       77.84       81.34      7.00 o 
   5   8   2      685.76      660.95     27.74 o 
   6   8   2      159.55      165.95     16.61 o 
   7   8   2      215.99      225.80     20.30 o 
   8   8   2       92.32      113.10     17.04 o 
  -8   9   2        2.36        5.05      9.18 o 
  -7   9   2       38.96       36.95      8.80 o 
  -6   9   2       79.96       79.24     18.94 o 
  -5   9   2      367.78      315.59     16.97 o 
  -4   9   2      372.43      340.28     17.36 o 
  -3   9   2     1502.60     1464.63     27.72 o 
  -2   9   2       88.76       97.11      8.24 o 
  -1   9   2     2779.48     2846.62     64.03 o 
   0   9   2      761.45      793.51     29.54 o 
   1   9   2     2917.69     3076.40    107.38 o 
   2   9   2     1014.68     1054.84     43.68 o 
   3   9   2      708.38      717.61     42.14 o 
   4   9   2       40.76       52.26      6.35 o 
   5   9   2      313.05      303.89     21.28 o 
   6   9   2        0.74       -3.87      6.41 o 
   7   9   2        0.13       -3.59      7.38 o 
   8   9   2        0.00       -3.64      7.76 o 
  -8  10   2       33.40       35.00     12.23 o 
  -7  10   2      222.61      244.01     16.35 o 
  -6  10   2      116.14      126.45     14.92 o 
  -5  10   2      299.53      306.37     15.45 o 
  -4  10   2      287.03      262.26     20.84 o 
  -3  10   2      801.31      722.20     27.15 o 
  -2  10   2      205.32      166.68     17.10 o 
  -1  10   2      461.91      461.07     25.99 o 
   0  10   2        0.23        6.27      2.83 o 
   1  10   2        7.73       14.50      3.17 o 
   2  10   2      103.82      108.49      7.58 o 
   3  10   2      606.30      550.22     26.98 o 
   4  10   2      215.24      200.71     14.76 o 
   5  10   2      260.51      259.19     14.67 o 
   6  10   2        3.32        4.47      5.45 o 
   7  10   2      182.90      162.77     19.07 o 
  -8  11   2       12.37       12.06     10.01 o 
  -7  11   2        7.37       12.32      7.35 o 
  -6  11   2       34.07       34.42      8.20 o 
  -5  11   2       82.45       88.82     10.53 o 
  -4  11   2      304.96      275.64     14.72 o 
  -3  11   2        4.02        1.68      3.97 o 
  -2  11   2      711.96      720.79     26.09 o 
  -1  11   2      294.20      301.16     30.57 o 
   0  11   2     1454.90     1453.14     33.90 o 
   1  11   2     1312.40     1392.12     72.98 o 
   2  11   2      415.02      397.99     25.16 o 
   3  11   2      387.17      374.59     15.43 o 
   4  11   2      120.23      123.32      9.45 o 
   5  11   2      147.84      180.34     14.02 o 
   6  11   2       15.33       23.13      7.59 o 
   7  11   2       10.49       18.23     10.29 o 
  -7  12   2       16.69       18.48      8.22 o 
  -6  12   2      243.00      228.99     15.46 o 
  -5  12   2       36.98       42.24      7.45 o 
  -4  12   2      162.35      153.15     12.50 o 
  -3  12   2      511.71      472.03     28.83 o 
  -2  12   2        3.79        6.96      4.97 o 
  -1  12   2       90.86       91.79      9.28 o 
   0  12   2      153.43      127.99      8.03 o 
   1  12   2      176.33      172.87     11.25 o 
   2  12   2       29.15       31.08      5.81 o 
   3  12   2      423.70      388.87     19.95 o 
   4  12   2       78.11       63.52      7.99 o 
   5  12   2        1.78        1.70      5.03 o 
   6  12   2      189.49      167.66     14.61 o 
   7  12   2        1.12        0.07      8.73 o 
  -7  13   2        1.28        1.31      7.23 o 
  -6  13   2       48.50       53.78      8.86 o 
  -5  13   2        7.40        8.10      5.47 o 
  -4  13   2        0.96        1.35      4.96 o 
  -3  13   2        6.99        8.68      5.00 o 
  -2  13   2       15.37       17.08      5.11 o 
  -1  13   2      476.09      486.60     20.69 o 
   0  13   2      240.66      221.50     17.58 o 
   1  13   2      535.62      535.86     18.89 o 
   2  13   2     1162.30     1108.54     45.89 o 
   3  13   2       92.77       98.80      9.15 o 
   4  13   2      252.64      248.98     13.18 o 
   5  13   2        1.00        3.20      5.51 o 
   6  13   2       72.18       55.75     10.69 o 
  -6  14   2       17.98       19.06      6.47 o 
  -5  14   2      126.99      132.32     11.95 o 
  -4  14   2       10.46       11.33      5.89 o 
  -3  14   2      184.38      163.90     11.39 o 
  -2  14   2       33.73       31.86      7.79 o 
  -1  14   2      226.67      201.07     12.99 o 
   0  14   2      108.64      110.35     14.48 o 
   1  14   2       89.99       89.77     10.20 o 
   2  14   2       27.46       27.43      7.57 o 
   3  14   2      234.51      228.83     16.81 o 
   4  14   2       14.94       14.04      6.52 o 
   5  14   2      128.19      138.83     13.93 o 
   6  14   2       27.41       30.41      9.24 o 
  -5  15   2       40.31       47.10     10.10 o 
  -4  15   2        0.76       -0.78      5.48 o 
  -3  15   2      317.44      336.34     18.22 o 
  -2  15   2        1.11        5.17      6.28 o 
  -1  15   2      157.27      162.08     17.53 o 
   0  15   2       10.18        4.24      7.95 o 
   1  15   2      328.40      322.59     21.91 o 
   2  15   2        6.04       10.14      6.76 o 
   3  15   2      353.17      328.32     17.87 o 
   4  15   2        9.97       10.20      6.20 o 
   5  15   2       25.24       22.10      8.28 o 
  -5  16   2      100.19      112.56     12.34 o 
  -4  16   2       92.34      103.95     13.54 o 
  -3  16   2       56.90       66.05     11.16 o 
  -2  16   2      123.83      109.58     12.73 o 
  -1  16   2       49.92       57.75     12.89 o 
   0  16   2       17.47       19.88     10.30 o 
   1  16   2        1.45        3.94      8.89 o 
   2  16   2       42.17       48.42     12.65 o 
   3  16   2       44.45       40.77      9.53 o 
   4  16   2       69.12       68.07     11.30 o 
  -4  17   2      103.36      128.71     15.15 o 
  -3  17   2       32.26       45.41     10.42 o 
  -2  17   2       49.55       47.28     13.30 o 
  -1  17   2      113.09      130.11     18.41 o 
   0  17   2      257.78      277.76     22.75 o 
   1  17   2      132.20      132.73     17.98 o 
   2  17   2      104.49      137.01     18.07 o 
   3  17   2        9.57       15.41     10.49 o 
  -2  18   2        7.63        2.39      9.55 o 
  -1  18   2        0.05        3.23      8.86 o 
   0  18   2        0.69       -0.47      8.76 o 
   1  18   2       19.80       34.15     12.64 o 
   2  18   2        7.00       14.81     11.00 o 
  -9   0   3      216.13      224.16     26.46 o 
  -7   0   3     1798.05     1760.65     52.44 o 
  -5   0   3       19.46       11.56      5.85 o 
  -3   0   3      502.07      479.32     17.90 o 
   1   0   3     1842.62     2283.83    171.62 o 
   3   0   3     1318.61     1280.12     61.49 o 
   5   0   3     2314.35     2522.80    323.71 o 
   7   0   3      910.88      947.89    107.97 o 
   9   0   3      255.90      289.90     31.62 o 
  -9   1   3       35.88       37.77     10.78 o 
  -8   1   3       24.23       17.37      7.44 o 
  -7   1   3      409.43      370.55     15.51 o 
  -6   1   3       41.47       39.02      5.76 o 
  -5   1   3      505.39      520.61     24.79 o 
  -4   1   3      775.36      772.50     33.53 o 
  -2   1   3       31.03       28.13      3.36 o 
   0   1   3     2085.40     2275.76     80.05 o 
   1   1   3    17418.57    18580.92    713.38 o 
   2   1   3        2.91        3.69      1.98 o 
   3   1   3     1326.88     1399.72     78.72 o 
   4   1   3        3.34        2.74      1.88 o 
   5   1   3        2.54        4.33      3.02 o 
   6   1   3       48.43       58.05      6.51 o 
   7   1   3      146.88      139.29     12.74 o 
   8   1   3       54.00       63.38      9.78 o 
   9   1   3      188.41      263.37     30.71 o 
  -9   2   3       39.13       35.30      9.96 o 
  -8   2   3      317.32      306.37     19.15 o 
  -7   2   3       39.05       32.67      8.10 o 
  -6   2   3      336.00      308.72     12.13 o 
  -5   2   3        1.80        4.14      3.10 o 
  -4   2   3     1227.93     1154.22     51.60 o 
  -3   2   3     2730.42     2995.32    120.84 o 
  -2   2   3     4773.59     5255.42    228.68 o 
  -1   2   3     1120.77     1262.25     53.48 o 
   0   2   3     3515.31     2836.96    110.20 o 
   2   2   3     1017.79     1075.22     40.17 o 
   3   2   3     1037.96     1096.59     50.61 o 
   4   2   3     1536.78     1566.28     64.88 o 
   5   2   3      328.16      339.51     20.84 o 
   6   2   3      559.30      571.43     40.05 o 
   7   2   3      117.97      115.02     12.32 o 
   8   2   3      487.55      497.26     64.35 o 
   9   2   3       25.55       18.37      9.70 o 
  -9   3   3        9.11        3.67      6.82 o 
  -8   3   3        2.15        1.14      5.65 o 
  -7   3   3      159.31      156.01     13.17 o 
  -6   3   3      874.62      746.14     25.84 o 
  -5   3   3      147.33      158.89      8.31 o 
  -4   3   3     4895.59     5198.39    258.83 o 
  -3   3   3      153.00      161.90      6.25 o 
  -2   3   3    15664.54    16753.84    840.99 o 
  -1   3   3     2532.12     2565.39     92.31 o 
   0   3   3     1078.58     1301.06     49.32 o 
   1   3   3      177.29      157.17      8.29 o 
   2   3   3      529.94      506.55     15.65 o 
   3   3   3      525.82      627.65     21.95 o 
   4   3   3      743.42      683.05     34.15 o 
   5   3   3       15.17       18.37      3.98 o 
   6   3   3       93.46       92.65      7.55 o 
   7   3   3        0.11       -0.04      6.10 o 
   8   3   3       91.58      108.45     14.98 o 
   9   3   3        0.47       -3.45      7.45 o 
  -9   4   3       27.62       33.56     10.48 o 
  -8   4   3       21.71       34.19      9.13 o 
  -7   4   3       30.23       31.67      8.04 o 
  -6   4   3       24.56       21.12      6.52 o 
  -5   4   3       95.23       83.87      6.72 o 
  -4   4   3     3284.68     3365.08    203.29 o 
  -3   4   3      341.81      338.64     12.52 o 
  -2   4   3        8.88        7.64      1.75 o 
  -1   4   3      862.89      813.96     37.53 o 
   0   4   3      681.46      807.39     31.86 o 
   2   4   3     2856.81     3216.17    155.82 o 
   3   4   3       46.41       50.12     11.42 o 
   4   4   3     1853.73     1441.93    322.16 o 
   5   4   3      614.08      427.20    154.94 o 
   6   4   3      798.09      885.13     61.00 o 
   7   4   3      183.15      188.06     31.41 o 
   8   4   3      122.63      123.49     23.05 o 
   9   4   3        1.40        1.38      8.33 o 
  -9   5   3        8.60        1.92      7.62 o 
  -8   5   3       40.01       46.83     17.44 o 
  -7   5   3      159.56      141.79     13.90 o 
  -6   5   3      517.17      424.31     28.66 o 
  -5   5   3      621.58      596.07     21.43 o 
  -4   5   3     1203.93     1391.30    115.28 o 
  -3   5   3     4588.38     4532.37    133.70 o 
  -2   5   3      344.75      318.84     19.11 o 
  -1   5   3     1318.78     1337.19     50.83 o 
   0   5   3     1340.34     1436.01     59.30 o 
   1   5   3     1721.20     1838.10     60.99 o 
   2   5   3     2480.84     2779.39    119.45 o 
   3   5   3     2958.33     2988.82    183.23 o 
   4   5   3       17.35       20.80      2.89 o 
   5   5   3        4.69        5.88      3.19 o 
   6   5   3       27.52       30.31     11.53 o 
   7   5   3       15.77       19.48      8.57 o 
   8   5   3       10.04       15.55      8.83 o 
  -9   6   3       49.56       61.15     12.86 o 
  -8   6   3       17.38       14.51      7.63 o 
  -7   6   3      439.94      446.05     36.70 o 
  -6   6   3       92.53       80.08     10.98 o 
  -5   6   3      644.14      560.21     21.55 o 
  -4   6   3      289.92      247.34     14.10 o 
  -3   6   3        0.73        3.38      3.08 o 
  -2   6   3      595.19      542.18     25.61 o 
  -1   6   3      153.01      156.16      7.20 o 
   0   6   3     6111.49     6265.27    214.26 o 
   1   6   3     4828.33     5032.55    206.78 o 
   2   6   3       85.69       95.22      7.04 o 
   3   6   3     2458.92     2439.41    115.59 o 
   4   6   3       78.81       81.31      6.15 o 
   5   6   3     1056.01      994.66    115.36 o 
   6   6   3       10.50       11.64      7.33 o 
   7   6   3      820.68      789.46     62.33 o 
   8   6   3       12.22        6.69      8.11 o 
  -9   7   3       27.43       27.97     10.44 o 
  -8   7   3        5.78        7.54      7.48 o 
  -7   7   3      274.43      249.03     18.24 o 
  -6   7   3      344.58      314.70     18.57 o 
  -5   7   3       13.58       16.64      6.45 o 
  -4   7   3     1482.03     1355.49     26.30 o 
  -3   7   3     2985.34     3016.44     73.27 o 
  -2   7   3     1187.14     1185.43     44.43 o 
  -1   7   3     1393.85     1476.30     47.72 o 
   0   7   3      478.96      462.53     22.54 o 
   1   7   3     3165.24     3379.22    141.41 o 
   2   7   3        7.59        8.04      2.45 o 
   3   7   3      243.79      206.60     12.32 o 
   4   7   3       13.99       17.83      4.15 o 
   5   7   3       18.19       18.43      5.22 o 
   6   7   3      109.15      104.84     19.32 o 
   7   7   3        5.50        5.24      7.73 o 
   8   7   3       33.44       31.49     11.03 o 
  -8   8   3      257.99      252.13     20.07 o 
  -7   8   3       12.47       14.72      7.87 o 
  -6   8   3      524.63      452.64     38.47 o 
  -5   8   3       79.88       53.65      9.60 o 
  -4   8   3      371.66      310.90     13.80 o 
  -3   8   3      136.08      124.93      9.16 o 
  -2   8   3      875.33      858.12     27.21 o 
  -1   8   3      523.83      483.62     26.60 o 
   0   8   3      949.39      995.79     45.55 o 
   1   8   3       38.45       58.27      7.02 o 
   2   8   3     1882.64     1926.78     71.76 o 
   3   8   3      448.44      442.51     20.08 o 
   4   8   3     1360.09     1370.78     58.99 o 
   5   8   3       45.96       53.74      8.02 o 
   6   8   3       76.57      103.96     14.40 o 
   7   8   3       68.79       74.14     14.10 o 
   8   8   3      123.24      120.01     18.49 o 
  -8   9   3       27.72       26.13      8.54 o 
  -7   9   3       11.51        6.02      7.22 o 
  -6   9   3      522.79      475.60     23.61 o 
  -5   9   3      116.35      117.57     13.20 o 
  -4   9   3     1937.44     1881.15     56.24 o 
  -3   9   3        0.18        0.47      3.89 o 
  -2   9   3     2578.50     2622.29     97.37 o 
  -1   9   3       74.97       83.65      6.58 o 
   0   9   3     4897.30     4942.78    165.85 o 
   1   9   3       59.94       67.12      4.92 o 
   2   9   3      439.42      405.06     18.85 o 
   3   9   3       37.31       43.90      5.89 o 
   4   9   3        7.26        4.07      3.85 o 
   5   9   3        6.97        6.68      5.22 o 
   6   9   3        0.30       -1.52      6.30 o 
   7   9   3        0.11        3.73      8.38 o 
   8   9   3       98.23      118.83     18.02 o 
  -8  10   3      102.09      104.99     17.04 o 
  -7  10   3       64.45       61.94     12.39 o 
  -6  10   3        6.98       12.35      7.79 o 
  -5  10   3       69.74       75.83      9.72 o 
  -4  10   3      162.01      149.84     11.41 o 
  -3  10   3      226.10      244.10     13.15 o 
  -2  10   3      282.28      292.87     25.40 o 
  -1  10   3      119.89      142.00     10.25 o 
   0  10   3        4.97        1.78      2.61 o 
   1  10   3       26.79       31.18      4.67 o 
   2  10   3      893.58      893.71     36.37 o 
   3  10   3      183.54      182.68     11.80 o 
   4  10   3      865.66      902.19     45.42 o 
   5  10   3      211.08      217.82     13.67 o 
   6  10   3      200.92      214.85     19.33 o 
   7  10   3       26.57       29.92     11.39 o 
  -8  11   3       50.73       53.99     11.49 o 
  -7  11   3       86.97       92.42     14.69 o 
  -6  11   3        1.73        6.46      7.45 o 
  -5  11   3      155.78      148.66     18.27 o 
  -4  11   3      222.99      237.34     14.17 o 
  -3  11   3      840.02      943.77     38.06 o 
  -2  11   3        2.03        2.91      4.31 o 
  -1  11   3      533.31      513.85     20.73 o 
   0  11   3      174.99      189.07     11.92 o 
   1  11   3      737.68      688.96     35.93 o 
   2  11   3       32.63       33.73      5.69 o 
   3  11   3      136.95      119.52      8.96 o 
   4  11   3       41.78       38.72      6.74 o 
   5  11   3       27.09       22.96      7.14 o 
   6  11   3        2.25        2.83      7.63 o 
   7  11   3        1.71       -5.10      8.17 o 
  -7  12   3       83.19       90.92     12.84 o 
  -6  12   3       39.02       38.59     20.23 o 
  -5  12   3      170.14      190.06     14.47 o 
  -4  12   3        3.63        4.34      5.64 o 
  -3  12   3      212.99      223.12     13.93 o 
  -2  12   3      280.33      280.58     15.61 o 
  -1  12   3      162.54      164.14     22.31 o 
   0  12   3       21.49       17.72      4.58 o 
   1  12   3      929.03      862.51     34.60 o 
   2  12   3        5.85       10.62      4.80 o 
   3  12   3      257.47      257.56     21.45 o 
   4  12   3      125.15      119.97     10.23 o 
   5  12   3      344.21      325.40     17.41 o 
   6  12   3        0.36        1.99      8.55 o 
  -7  13   3       32.06       40.82     11.39 o 
  -6  13   3       27.30       33.02      9.19 o 
  -5  13   3       63.83       72.52     11.06 o 
  -4  13   3      117.11      135.09     12.98 o 
  -3  13   3      456.95      509.87     21.81 o 
  -2  13   3        7.24       13.63      6.01 o 
  -1  13   3       77.56       83.47      9.69 o 
   0  13   3      439.37      479.19     32.22 o 
   1  13   3      748.62      689.58     23.99 o 
   2  13   3        4.02        0.80      4.22 o 
   3  13   3       21.09       32.04      6.38 o 
   4  13   3        3.05        1.67      5.07 o 
   5  13   3        0.02        2.62      5.89 o 
   6  13   3       49.18       52.88     13.14 o 
  -6  14   3       59.98       59.18      9.76 o 
  -5  14   3        2.40        2.58      5.69 o 
  -4  14   3       22.86       14.15      7.00 o 
  -3  14   3       15.79       14.83      6.98 o 
  -2  14   3        0.50       -0.37      5.35 o 
  -1  14   3        8.80       13.65      6.51 o 
   0  14   3      213.01      223.26     18.02 o 
   1  14   3       32.26       24.61      9.60 o 
   2  14   3      513.93      468.88     26.10 o 
   3  14   3      143.06      137.23     10.83 o 
   4  14   3      471.54      495.27     32.17 o 
   5  14   3        0.35       -7.48      5.67 o 
  -5  15   3        6.68       13.25      6.94 o 
  -4  15   3      286.49      309.76     15.51 o 
  -3  15   3       24.48       27.77      8.37 o 
  -2  15   3      644.04      643.15     41.36 o 
  -1  15   3       15.05       21.22      9.75 o 
   0  15   3      488.25      493.88     26.09 o 
   1  15   3        5.03        3.89      7.86 o 
   2  15   3       41.85       51.38      9.60 o 
   3  15   3        0.01       -4.53      5.80 o 
   4  15   3        6.45       -0.47      5.48 o 
   5  15   3        5.12        4.77      7.08 o 
  -5  16   3       13.97        9.03      7.12 o 
  -4  16   3        3.53        5.29      7.57 o 
  -3  16   3        8.59       13.55      7.81 o 
  -2  16   3       57.83       64.97     10.82 o 
  -1  16   3       55.72       59.49     13.53 o 
   0  16   3        1.94        1.08      8.34 o 
   1  16   3      295.47      286.50     21.78 o 
   2  16   3      231.58      244.66     20.93 o 
   3  16   3       98.23      103.65     12.63 o 
   4  16   3       81.74       84.75     12.14 o 
  -4  17   3        0.98       -2.31      7.47 o 
  -3  17   3      146.62      164.24     15.78 o 
  -2  17   3       16.54       27.20     11.09 o 
  -1  17   3      204.44      208.08     21.48 o 
   0  17   3        4.74        2.15      8.79 o 
   1  17   3       89.32      104.09     17.02 o 
   2  17   3       56.83       58.43     17.24 o 
   3  17   3        1.50        3.17      9.16 o 
  -2  18   3       19.39       21.63     11.42 o 
  -1  18   3       21.21       21.68     11.37 o 
   0  18   3        0.10        5.45      9.75 o 
   1  18   3      114.11      109.88     18.00 o 
  -8   0   4       84.01       86.84     17.97 o 
  -6   0   4        9.93       15.74      7.73 o 
  -4   0   4      450.28      469.08     20.96 o 
  -2   0   4      406.27      496.03     17.48 o 
   0   0   4    26030.69    28230.47    196.45 o 
   2   0   4     2054.14     1995.76    214.24 o 
   4   0   4      683.24      655.40     31.34 o 
   6   0   4      133.71      132.81     17.41 o 
   8   0   4       26.87       32.53     10.07 o 
  -9   1   4      133.84      137.02     15.81 o 
  -8   1   4      681.55      659.31     66.89 o 
  -7   1   4      401.18      433.53     13.90 o 
  -6   1   4     1171.01     1135.33     31.42 o 
  -5   1   4       57.55       76.60      7.67 o 
  -4   1   4     3110.77     3342.80     58.98 o 
  -3   1   4       60.24       67.29      5.92 o 
  -2   1   4     1778.58     1974.61     37.12 o 
  -1   1   4    12511.52    14018.58    680.25 o 
   0   1   4      558.54      504.72     18.33 o 
   1   1   4       77.02       72.05      4.09 o 
   2   1   4       45.33       46.02      2.63 o 
   3   1   4      558.09      509.00     32.54 o 
   4   1   4      454.21      432.63     20.05 o 
   5   1   4      602.20      548.86     24.28 o 
   6   1   4       97.53      106.36     10.52 o 
   7   1   4      465.85      498.36     46.15 o 
   8   1   4      430.06      501.14     45.74 o 
   9   1   4       80.70       81.82     14.94 o 
  -8   2   4       83.22       79.01     12.01 o 
  -7   2   4       39.86       41.34      8.89 o 
  -6   2   4       28.30       29.24      5.31 o 
  -5   2   4      106.09      117.94      7.80 o 
  -4   2   4     1230.27     1200.59     51.32 o 
  -3   2   4     5726.15     6053.03    281.14 o 
  -2   2   4     2553.82     2817.46    150.96 o 
  -1   2   4      743.05      754.41     37.88 o 
   0   2   4     7572.26     7226.96    477.97 o 
   1   2   4      600.06      551.11     16.27 o 
   2   2   4     1786.47     1786.90     63.77 o 
   3   2   4     5183.37     5705.85    357.14 o 
   4   2   4     1015.42     1039.87     49.17 o 
   5   2   4      405.77      370.74     31.87 o 
   6   2   4       78.34       89.62     11.27 o 
   7   2   4      463.86      450.79     38.09 o 
   8   2   4       22.98       29.74      9.79 o 
   9   2   4       29.16       48.74     15.39 o 
  -9   3   4       72.59       67.76     19.36 o 
  -8   3   4       29.97       28.31      8.55 o 
  -7   3   4      379.20      373.94     19.35 o 
  -6   3   4      126.03      115.29     11.33 o 
  -5   3   4      535.47      577.31     18.58 o 
  -4   3   4     2323.49     2290.33    115.08 o 
  -3   3   4     2830.30     3051.71    153.17 o 
  -2   3   4     1689.19     1852.54     85.67 o 
  -1   3   4     1367.43     1478.02     59.77 o 
   0   3   4      621.45      622.69     24.59 o 
   1   3   4     1849.86     2007.43     96.08 o 
   2   3   4      171.30      176.41      5.33 o 
   3   3   4       11.72        8.21      1.89 o 
   4   3   4      771.52      846.35     31.59 o 
   5   3   4      650.19      605.30     47.36 o 
   6   3   4      156.95      154.85      9.43 o 
   7   3   4      173.82      204.30     17.68 o 
   8   3   4        5.84        5.69      7.38 o 
  -9   4   4       24.63       32.10     15.60 o 
  -8   4   4       56.11       58.89     11.14 o 
  -7   4   4      117.41       97.15     12.10 o 
  -6   4   4        0.08       -1.30      4.33 o 
  -5   4   4      153.74      149.03      7.82 o 
  -4   4   4     1166.89     1069.36     39.99 o 
  -3   4   4     2009.73     1978.81     84.21 o 
  -2   4   4     2862.93     3271.72    108.79 o 
  -1   4   4      488.12      470.49     17.90 o 
   0   4   4      776.97      699.54     27.01 o 
   1   4   4     2625.38     2601.26     92.44 o 
   2   4   4      693.82      676.07     22.87 o 
   3   4   4     1221.57     1251.04     59.85 o 
   4   4   4      964.92     1006.48     48.31 o 
   5   4   4      627.68      605.00     47.83 o 
   6   4   4      119.57      129.89     14.28 o 
   7   4   4       82.25       81.01     21.62 o 
   8   4   4        0.02        0.05      7.26 o 
  -9   5   4       16.36       13.65     13.65 o 
  -8   5   4      161.36      164.63     16.13 o 
  -7   5   4      100.62       95.64     12.43 o 
  -6   5   4     1229.02     1113.25     49.62 o 
  -5   5   4      491.11      499.07     20.25 o 
  -4   5   4     7149.19     7836.62    423.82 o 
  -3   5   4      194.41      197.86      6.69 o 
  -2   5   4      164.49      160.64      8.92 o 
  -1   5   4      679.01      649.37     27.69 o 
   0   5   4       24.78       33.49      4.87 o 
   1   5   4       59.81       67.44      3.92 o 
   2   5   4       38.49       41.86      4.02 o 
   3   5   4       69.84       70.58      7.13 o 
   4   5   4      358.42      264.65     44.63 o 
   5   5   4        1.49        0.33      2.43 o 
   6   5   4       49.87       54.54     10.62 o 
   7   5   4      103.25      110.48     23.68 o 
   8   5   4      115.91      137.04     20.79 o 
  -9   6   4        5.42        6.69     12.74 o 
  -8   6   4       64.22       70.75     12.38 o 
  -7   6   4      124.14       94.65     13.01 o 
  -6   6   4       35.01       45.67      9.40 o 
  -5   6   4       52.71       50.61      8.94 o 
  -4   6   4      124.49      133.09     11.35 o 
  -3   6   4       35.82       52.56      9.20 o 
  -2   6   4     4347.96     4070.18    230.86 o 
  -1   6   4      195.14      212.70     21.12 o 
   0   6   4     1600.31     1462.94     50.64 o 
   1   6   4      244.36      226.44     11.25 o 
   2   6   4     3557.72     3344.48    324.38 o 
   3   6   4       93.00       81.04      8.39 o 
   4   6   4      720.62      695.19     34.07 o 
   5   6   4      177.27      159.63     25.17 o 
   6   6   4      126.36      123.63     15.74 o 
   7   6   4      168.53      157.74     21.17 o 
   8   6   4       19.72       23.83      9.89 o 
  -9   7   4        8.64        1.53     12.60 o 
  -8   7   4      434.58      423.58     23.58 o 
  -7   7   4      655.90      633.20     22.55 o 
  -6   7   4      152.20      163.69     13.16 o 
  -5   7   4     1279.91     1241.09     38.51 o 
  -4   7   4      160.24      147.10     12.53 o 
  -3   7   4     1120.85     1108.64     71.38 o 
  -2   7   4        3.19        5.20      2.05 o 
  -1   7   4      980.39     1032.86     40.64 o 
   0   7   4     1103.01     1195.72     44.25 o 
   1   7   4      102.67      135.54      9.20 o 
   2   7   4      507.98      525.92     29.43 o 
   3   7   4      148.53      131.83      6.79 o 
   4   7   4      111.86      105.17      7.52 o 
   5   7   4      443.27      433.64     64.38 o 
   6   7   4      119.97      132.15     18.25 o 
   7   7   4      164.39      177.16     26.81 o 
   8   7   4      179.99      178.45     30.15 o 
  -8   8   4       29.61       34.05     10.93 o 
  -7   8   4       13.10       11.33      6.24 o 
  -6   8   4        9.34        6.65      6.69 o 
  -5   8   4       50.32       42.01      8.81 o 
  -4   8   4      350.04      304.70     14.25 o 
  -3   8   4      617.11      616.68     25.27 o 
  -2   8   4      209.79      187.28     11.73 o 
  -1   8   4     1623.96     1542.42     67.65 o 
   0   8   4     1192.46     1171.52     39.30 o 
   1   8   4     3926.09     4251.57    181.64 o 
   2   8   4      795.44      797.91     32.45 o 
   3   8   4     1394.39     1335.94     69.80 o 
   4   8   4       91.48       95.29      7.43 o 
   5   8   4      268.67      244.08     17.98 o 
   6   8   4       27.26       24.01      9.30 o 
   7   8   4        7.40        8.70      7.99 o 
   8   8   4        1.69       -4.11      7.76 o 
  -8   9   4        2.41        7.58      8.83 o 
  -7   9   4      290.11      341.17     22.28 o 
  -6   9   4        0.01        1.36      6.36 o 
  -5   9   4      104.65      110.86     13.35 o 
  -4   9   4      386.07      384.23     20.05 o 
  -3   9   4     2132.57     1921.46     32.74 o 
  -2   9   4        3.36        1.49      3.65 o 
  -1   9   4     1146.65     1120.08     51.46 o 
   0   9   4      127.32      162.20     17.82 o 
   1   9   4      227.49      234.48     13.41 o 
   2   9   4      268.62      301.67     14.97 o 
   3   9   4      164.59      155.62      8.93 o 
   4   9   4        0.35       -1.30      3.57 o 
   5   9   4      233.42      241.82     56.58 o 
   6   9   4        5.12       -2.24     10.83 o 
   7   9   4      158.28      171.46     21.48 o 
  -8  10   4       85.91      102.90     19.71 o 
  -7  10   4        8.38        3.95      7.56 o 
  -6  10   4       27.62       23.29      9.10 o 
  -5  10   4        0.43        0.81      6.29 o 
  -4  10   4      314.96      279.93     14.67 o 
  -3  10   4     1402.72     1392.49     68.60 o 
  -2  10   4      917.72      884.38     48.30 o 
  -1  10   4      971.39      904.43     42.77 o 
   0  10   4      315.09      316.00     26.32 o 
   1  10   4     1431.15     1428.12     61.38 o 
   2  10   4        2.63        0.62      2.80 o 
   3  10   4      437.01      426.99     24.06 o 
   4  10   4      400.94      381.63     27.09 o 
   5  10   4       17.43       21.24      8.96 o 
   6  10   4       38.17       28.06     10.16 o 
   7  10   4       73.04       85.63     17.03 o 
  -8  11   4       49.82       71.19     14.67 o 
  -7  11   4       15.23       18.19      9.47 o 
  -6  11   4      147.47      153.28     22.18 o 
  -5  11   4      276.95      240.08     14.91 o 
  -4  11   4      280.94      299.33     15.70 o 
  -3  11   4      310.95      308.35     15.22 o 
  -2  11   4      388.34      368.60     15.74 o 
  -1  11   4       30.22       41.34      9.88 o 
   0  11   4      235.65      217.72      9.24 o 
   1  11   4       77.29       73.87     10.09 o 
   2  11   4       47.30       52.09      6.65 o 
   3  11   4      383.12      406.81     26.62 o 
   4  11   4       71.57       73.19      7.95 o 
   5  11   4       57.33       55.20     12.01 o 
   6  11   4      152.92      169.21     20.65 o 
   7  11   4        3.29        4.37      9.16 o 
  -7  12   4       10.37        9.83      9.11 o 
  -6  12   4        8.12       16.36      9.59 o 
  -5  12   4       63.12       52.70      9.48 o 
  -4  12   4       19.94       22.87      7.18 o 
  -3  12   4        1.56       -0.24      4.97 o 
  -2  12   4      171.82      162.71     12.08 o 
  -1  12   4        0.07       -0.82      4.25 o 
   0  12   4     1008.87      997.27     52.95 o 
   1  12   4      127.22      138.12     11.05 o 
   2  12   4      709.87      704.20     35.20 o 
   3  12   4       31.97       39.80      6.60 o 
   4  12   4      299.09      307.14     31.82 o 
   5  12   4        5.23        2.69      7.97 o 
   6  12   4       27.47       30.34     11.17 o 
  -7  13   4       94.81      122.81     18.25 o 
  -6  13   4       69.41       76.77     17.30 o 
  -5  13   4       99.41      104.90     12.45 o 
  -4  13   4      578.39      545.38     36.20 o 
  -3  13   4       96.75       86.33     10.78 o 
  -2  13   4       35.10       51.72      8.63 o 
  -1  13   4        1.40       -0.06      4.93 o 
   0  13   4       17.41       23.46      6.66 o 
   1  13   4       15.39       19.99      6.38 o 
   2  13   4        1.77        1.42      4.43 o 
   3  13   4        7.51       12.64      5.36 o 
   4  13   4      147.56      133.01     12.66 o 
   5  13   4      167.23      158.45     18.13 o 
   6  13   4        3.47        1.95      9.44 o 
  -6  14   4       21.47       31.13     11.67 o 
  -5  14   4        6.37        5.70      7.13 o 
  -4  14   4        6.24        0.82      6.31 o 
  -3  14   4      221.50      234.51     15.65 o 
  -2  14   4       58.38       79.61     10.47 o 
  -1  14   4      350.85      396.15     19.37 o 
   0  14   4       50.90       45.49     12.33 o 
   1  14   4      518.79      559.99     26.59 o 
   2  14   4      182.46      182.90     14.14 o 
   3  14   4      231.96      246.46     16.20 o 
   4  14   4       20.52       13.64      7.44 o 
   5  14   4       25.20       20.66     10.27 o 
  -5  15   4      117.85      139.26     15.21 o 
  -4  15   4       49.98       58.14     10.79 o 
  -3  15   4      405.85      388.51     23.55 o 
  -2  15   4       86.28       92.60     11.87 o 
  -1  15   4      276.06      286.79     16.43 o 
   0  15   4        4.34        7.80      8.43 o 
   1  15   4       81.14       94.67     14.89 o 
   2  15   4       39.86       45.86      9.28 o 
   3  15   4       62.12       57.96      9.94 o 
   4  15   4        2.47       -3.39      6.21 o 
   5  15   4       48.81       54.84     13.60 o 
  -5  16   4        0.46        3.91      7.91 o 
  -4  16   4       11.47        9.58      7.61 o 
  -3  16   4      164.83      170.11     15.61 o 
  -2  16   4       81.43       92.14     12.41 o 
  -1  16   4      243.68      261.02     20.87 o 
   0  16   4      178.60      173.36     19.11 o 
   1  16   4      232.95      227.04     20.48 o 
   2  16   4       92.84      106.52     16.38 o 
   3  16   4      105.52      111.03     13.02 o 
   4  16   4       42.56       34.64     11.18 o 
  -3  17   4        4.92        8.24      7.72 o 
  -2  17   4       72.99       83.11     22.42 o 
  -1  17   4        6.98        6.18      8.97 o 
   0  17   4       25.42       22.83     11.24 o 
   1  17   4        1.08        3.14      8.94 o 
   2  17   4       25.79       28.99     11.63 o 
   3  17   4        0.78       11.07     10.03 o 
  -2  18   4       70.41       72.08     15.28 o 
  -1  18   4        6.41       -0.04      9.81 o 
   0  18   4      128.73      139.55     19.51 o 
   1  18   4       12.68       20.25     10.99 o 
  -9   0   5      181.30      199.65     26.11 o 
  -7   0   5      795.59      815.60     36.28 o 
  -5   0   5     1586.68     1638.23     43.04 o 
  -3   0   5     4152.20     4596.37     63.86 o 
  -1   0   5      609.60      645.54     21.17 o 
   1   0   5    12065.54    13202.02    626.63 o 
   3   0   5      104.31      116.37      9.12 o 
   5   0   5       97.06       91.11     18.14 o 
   7   0   5      959.03     1014.28    114.52 o 
  -9   1   5      285.15      293.03     21.01 o 
  -8   1   5      198.57      202.61     26.39 o 
  -7   1   5      511.94      517.64     29.57 o 
  -6   1   5       77.62       80.25      7.82 o 
  -5   1   5      401.84      430.17     15.98 o 
  -4   1   5      402.39      411.43     14.31 o 
  -3   1   5       17.80       20.57      4.20 o 
  -2   1   5      470.72      462.01     15.67 o 
  -1   1   5      980.23     1131.54     24.39 o 
   0   1   5      445.14      453.46     27.33 o 
   1   1   5      431.18      514.49     21.47 o 
   2   1   5       31.08       39.12      4.08 o 
   3   1   5     2537.26     2471.92    172.46 o 
   4   1   5      279.29      260.15     18.17 o 
   5   1   5     1086.23     1092.96     77.66 o 
   6   1   5      355.27      372.39     32.53 o 
   7   1   5      179.64      193.16     16.84 o 
   8   1   5      154.23      180.39     12.98 o 
  -9   2   5        0.98       -2.44      9.05 o 
  -8   2   5        8.30        5.25      7.21 o 
  -7   2   5      181.34      167.60     14.53 o 
  -6   2   5      411.73      397.25     21.53 o 
  -5   2   5     1720.78     1837.32     61.63 o 
  -4   2   5     2254.13     2385.04    106.54 o 
  -3   2   5     1705.67     1838.98    108.27 o 
  -2   2   5    10601.35    12031.67    549.29 o 
  -1   2   5     1393.02     1419.37     50.31 o 
   0   2   5     1393.67     1493.76     70.75 o 
   1   2   5      779.40      829.09     28.79 o 
   2   2   5      827.14      833.93     35.92 o 
   3   2   5       65.39       60.78      5.02 o 
   4   2   5      292.52      258.07     13.36 o 
   5   2   5        0.96       -0.20      3.31 o 
   6   2   5       59.49       64.56      8.00 o 
   7   2   5       47.21       46.91      7.32 o 
   8   2   5        7.17       13.34      8.77 o 
  -9   3   5        4.11        0.94      7.70 o 
  -8   3   5      437.84      437.33     23.08 o 
  -7   3   5       26.09       21.71      7.72 o 
  -6   3   5      159.70      144.10     15.95 o 
  -5   3   5       73.93       69.11      6.38 o 
  -4   3   5      272.19      326.08     20.25 o 
  -3   3   5       21.62       14.79      3.31 o 
  -2   3   5     3974.18     4541.46    182.69 o 
  -1   3   5     1231.38     1241.14     61.06 o 
   0   3   5        3.02        6.58      1.97 o 
   1   3   5      856.32      812.54     25.00 o 
   2   3   5     2125.96     2117.31     74.88 o 
   3   3   5       33.40       38.51      2.84 o 
   4   3   5     1899.03     1921.06    160.77 o 
   5   3   5        2.06        1.84      3.48 o 
   6   3   5      516.30      573.01     43.55 o 
   7   3   5      155.50      152.63     30.40 o 
   8   3   5       32.46       40.79     11.22 o 
  -9   4   5        9.07       10.08      8.46 o 
  -8   4   5       74.68       75.22     20.89 o 
  -7   4   5       81.07       84.64     11.95 o 
  -6   4   5      801.11      716.04     54.98 o 
  -5   4   5      246.09      234.98     14.47 o 
  -4   4   5     4342.46     4995.59    275.08 o 
  -3   4   5       24.24       35.57      4.35 o 
  -2   4   5       78.00       85.01      5.44 o 
  -1   4   5     1413.93     1441.84     61.29 o 
   0   4   5      862.27      783.79     35.86 o 
   1   4   5     2062.89     2147.50     92.35 o 
   2   4   5       72.54       67.99      4.19 o 
   3   4   5     2193.09     2200.63    104.46 o 
   4   4   5      161.48      146.35     11.63 o 
   5   4   5        5.04        3.14      3.50 o 
   6   4   5       54.14       52.18      8.03 o 
   7   4   5        1.64        3.24      7.33 o 
   8   4   5        1.32        1.12      7.61 o 
  -9   5   5      175.59      196.58     19.31 o 
  -8   5   5        3.92        6.76      7.45 o 
  -7   5   5      423.36      449.86     22.87 o 
  -6   5   5       24.94       16.06      7.00 o 
  -5   5   5      587.27      471.45     24.03 o 
  -4   5   5      192.49      208.77     12.75 o 
  -3   5   5       26.74       34.17      3.94 o 
  -2   5   5       77.83       83.44      9.96 o 
  -1   5   5      130.48      133.26      6.01 o 
   0   5   5      288.88      324.31     17.86 o 
   1   5   5      820.18      875.98     41.27 o 
   2   5   5        4.56        6.56      2.27 o 
   3   5   5     1501.75     1586.28     77.72 o 
   4   5   5       63.91       71.32      6.13 o 
   5   5   5     1337.88     1286.14     79.41 o 
   6   5   5       31.61       38.32      9.49 o 
   7   5   5       25.68       26.60      9.64 o 
   8   5   5       67.43       78.88     17.17 o 
  -9   6   5       12.26       11.55      8.93 o 
  -8   6   5       27.05       21.38      9.65 o 
  -7   6   5      880.61      843.31     42.93 o 
  -6   6   5      295.30      273.29     17.95 o 
  -5   6   5      778.31      719.63     25.37 o 
  -4   6   5       84.74       79.53      9.75 o 
  -3   6   5     2643.67     2542.49    105.40 o 
  -2   6   5       23.38       24.88      3.27 o 
  -1   6   5     1358.06     1376.04     57.00 o 
   0   6   5        1.17        1.06      1.80 o 
   1   6   5      614.92      603.46     27.18 o 
   2   6   5       32.46       27.31      3.56 o 
   3   6   5      617.02      565.07     30.16 o 
   4   6   5       21.14       19.47      4.29 o 
   5   6   5       70.56       79.56     12.99 o 
   6   6   5        2.23       -1.65      5.89 o 
   7   6   5       38.02       40.85     10.81 o 
   8   6   5        2.13        2.53      8.04 o 
  -9   7   5      124.09      133.75     17.71 o 
  -8   7   5      187.37      185.34     18.56 o 
  -7   7   5      101.45      106.84     14.50 o 
  -6   7   5      773.06      703.74     27.85 o 
  -5   7   5      461.51      462.10     21.56 o 
  -4   7   5      401.59      348.08     35.79 o 
  -3   7   5      188.97      204.07     22.63 o 
  -2   7   5       11.78       13.61      2.95 o 
  -1   7   5       20.58       14.01      2.58 o 
   0   7   5     2528.65     2651.26    104.64 o 
   1   7   5     1823.48     1848.12     80.19 o 
   2   7   5      217.52      212.59      7.60 o 
   3   7   5      252.20      214.32     18.54 o 
   4   7   5      212.11      224.35     15.18 o 
   5   7   5      394.11      352.09     50.84 o 
   6   7   5       42.44       50.79     11.37 o 
   7   7   5      162.21      160.87     22.46 o 
   8   7   5       20.05       23.40     13.96 o 
  -8   8   5       66.80       72.34     14.08 o 
  -7   8   5       10.58       14.60     12.29 o 
  -6   8   5      231.32      244.84     18.21 o 
  -5   8   5        2.02        3.63      5.80 o 
  -4   8   5     2621.70     2541.52    114.87 o 
  -3   8   5     1414.11     1326.14    106.61 o 
  -2   8   5     2068.44     1950.70     95.32 o 
  -1   8   5      948.21      884.13     76.79 o 
   0   8   5     2399.46     2437.64    115.39 o 
   1   8   5       10.81       12.51      3.08 o 
   2   8   5      164.90      154.32     10.94 o 
   3   8   5       35.86       40.97      4.60 o 
   4   8   5      148.58       86.96     18.80 o 
   5   8   5        4.08        1.34      6.77 o 
   6   8   5       49.60       45.93     11.34 o 
   7   8   5        0.18        1.79      7.58 o 
  -8   9   5      256.68      292.10     22.40 o 
  -7   9   5       13.44       15.32      8.90 o 
  -6   9   5       23.34       25.56      9.12 o 
  -5   9   5      204.67      221.75     16.82 o 
  -4   9   5       72.30       59.07      8.59 o 
  -3   9   5      607.77      525.71     26.82 o 
  -2   9   5      179.17      141.44     19.01 o 
  -1   9   5      121.90      150.89     10.60 o 
   0   9   5      661.35      659.76     28.62 o 
   1   9   5      231.96      238.80     12.41 o 
   2   9   5     1010.65      964.27     71.75 o 
   3   9   5        0.50        0.44      3.63 o 
   4   9   5     1091.93     1071.76     77.94 o 
   5   9   5      251.03      226.31     18.44 o 
   6   9   5      294.41      307.86     34.54 o 
   7   9   5        0.54        1.54      8.76 o 
  -8  10   5       21.97       20.72     10.26 o 
  -7  10   5       36.13       41.59     11.71 o 
  -6  10   5       86.72       94.88     14.19 o 
  -5  10   5       54.06       59.55     11.64 o 
  -4  10   5      647.47      583.96     27.71 o 
  -3  10   5      553.09      566.98     20.76 o 
  -2  10   5     1558.26     1520.94     29.69 o 
  -1  10   5     1188.68     1214.19     58.61 o 
   0  10   5     1313.63     1320.82     68.50 o 
   1  10   5      735.81      711.60     49.79 o 
   2  10   5      149.77      136.68      7.39 o 
   3  10   5       72.57       67.56      7.30 o 
   4  10   5        3.07       -0.64      4.81 o 
   5  10   5       36.23       28.09     19.99 o 
   6  10   5       20.18       23.58     10.30 o 
   7  10   5        6.43        8.67      9.58 o 
  -7  11   5       52.35       82.10     14.64 o 
  -6  11   5        1.02        2.22      7.68 o 
  -5  11   5      132.92      131.62     15.59 o 
  -4  11   5       54.17       73.25     11.84 o 
  -3  11   5       62.84       56.17      8.48 o 
  -2  11   5       44.25       47.66      7.92 o 
  -1  11   5        6.23        6.17      4.74 o 
   0  11   5      130.93      141.55     11.93 o 
   1  11   5      133.67      135.89      7.66 o 
   2  11   5       32.69       38.65      6.27 o 
   3  11   5      299.93      304.42     17.90 o 
   4  11   5      226.07      236.11     14.48 o 
   5  11   5      302.58      304.21     39.41 o 
   6  11   5        0.37        2.02     10.13 o 
  -7  12   5       63.91       66.56     14.54 o 
  -6  12   5        0.23       -5.20      7.67 o 
  -5  12   5      420.44      459.39     25.28 o 
  -4  12   5      197.12      210.06     14.51 o 
  -3  12   5      300.96      321.67     23.16 o 
  -2  12   5      131.52      135.62     12.43 o 
  -1  12   5      726.59      780.64     42.68 o 
   0  12   5        3.00        4.03      3.69 o 
   1  12   5      646.90      624.59     28.20 o 
   2  12   5      237.85      220.05     12.13 o 
   3  12   5       55.97       58.90      7.71 o 
   4  12   5       12.26       15.92      6.72 o 
   5  12   5        5.64        2.32      7.96 o 
   6  12   5       17.55       11.61      9.91 o 
  -7  13   5       44.34       52.71     14.18 o 
  -6  13   5      132.86      155.01     19.02 o 
  -5  13   5      117.88      120.01     13.42 o 
  -4  13   5      174.26      177.88     14.62 o 
  -3  13   5      160.63      152.07     13.30 o 
  -2  13   5        0.02        0.39      5.19 o 
  -1  13   5      303.68      301.55     24.35 o 
   0  13   5        5.70        4.85      5.48 o 
   1  13   5      303.59      285.71     22.22 o 
   2  13   5      124.53      138.26     10.16 o 
   3  13   5      151.46      142.15     10.71 o 
   4  13   5       24.24       29.67      8.13 o 
   5  13   5       42.91       45.52     12.18 o 
  -6  14   5      124.28      151.93     19.65 o 
  -5  14   5        9.91       15.96      8.29 o 
  -4  14   5       98.79       96.02     12.54 o 
  -3  14   5      152.43      151.41     13.80 o 
  -2  14   5      608.24      612.25     25.39 o 
  -1  14   5       44.00       56.80      9.40 o 
   0  14   5      188.88      181.46     17.41 o 
   1  14   5        8.27       15.16      8.50 o 
   2  14   5       46.54       44.92      7.40 o 
   3  14   5       45.72       46.41      7.97 o 
   4  14   5        9.29        9.14      6.72 o 
   5  14   5        2.63        7.11      9.44 o 
  -5  15   5        6.22        5.68      7.93 o 
  -4  15   5        5.64        1.71      6.70 o 
  -3  15   5       80.39       87.28     12.14 o 
  -2  15   5        0.05       -2.09      6.00 o 
  -1  15   5        0.09        0.28      6.02 o 
   0  15   5      132.28      120.48     16.08 o 
   1  15   5        0.10       -2.74      7.39 o 
   2  15   5      314.75      310.53     29.84 o 
   3  15   5       47.43       36.43      7.79 o 
   4  15   5       93.96      102.07     12.89 o 
  -4  16   5       76.80      102.91     13.99 o 
  -3  16   5      136.16      156.18     15.36 o 
  -2  16   5      365.47      396.13     21.87 o 
  -1  16   5      179.46      189.08     19.96 o 
   0  16   5      133.18      137.85     17.72 o 
   1  16   5        8.25       12.15      8.94 o 
   2  16   5       66.98       75.53     14.67 o 
   3  16   5        1.43        3.55      6.32 o 
  -3  17   5       77.81       79.61     12.51 o 
  -2  17   5        1.39       -5.08      8.78 o 
  -1  17   5       63.86       59.88     14.08 o 
   0  17   5       14.86        5.26      9.63 o 
   1  17   5       81.34       80.06     15.04 o 
   2  17   5       18.56       37.19     12.42 o 
  -8   0   6      589.11      512.46     36.07 o 
  -6   0   6     2415.10     2602.30     60.31 o 
  -2   0   6      801.08      719.22     24.86 o 
   0   0   6       55.32       50.91      8.36 o 
   2   0   6       34.99       64.68      7.51 o 
   4   0   6      201.77      185.50     15.60 o 
   6   0   6     1178.85     1158.54    205.78 o 
   8   0   6      131.61      170.76     30.54 o 
  -9   1   6        3.52        1.08      7.64 o 
  -8   1   6      163.35      158.45     15.78 o 
  -7   1   6       82.98       92.43      9.47 o 
  -6   1   6      153.00      158.51     13.56 o 
  -5   1   6      127.91      144.48     10.59 o 
  -4   1   6      880.56      951.29     22.30 o 
  -3   1   6      374.05      379.73     13.49 o 
  -2   1   6     8196.26     8876.31    430.67 o 
  -1   1   6      274.95      305.46      9.25 o 
   0   1   6     9818.56    10107.65    169.15 o 
   1   1   6     4002.89     4331.97    143.49 o 
   2   1   6     1451.49     1461.66     86.22 o 
   3   1   6       35.82       26.28      4.28 o 
   4   1   6     1315.99     1272.88    102.83 o 
   5   1   6      242.46      242.59     24.21 o 
   6   1   6       18.15       26.45      6.07 o 
   7   1   6       54.81       65.73      8.32 o 
   8   1   6       11.36       10.93      5.99 o 
  -9   2   6      142.44      159.12     24.51 o 
  -8   2   6      290.88      302.74     20.01 o 
  -7   2   6      625.05      617.85     25.18 o 
  -6   2   6      548.64      568.17     17.61 o 
  -5   2   6      161.64      157.21      9.08 o 
  -4   2   6      490.93      495.48     27.18 o 
  -3   2   6     4218.83     4582.19    228.54 o 
  -2   2   6       27.33       19.80      3.67 o 
  -1   2   6     2973.60     3224.19    130.37 o 
   0   2   6        7.86       16.73      6.95 o 
   1   2   6      761.02      807.91     34.74 o 
   2   2   6     2492.12     2789.53    111.47 o 
   3   2   6       57.30       58.58      5.65 o 
   4   2   6       34.71       28.89      4.95 o 
   5   2   6     2490.52     2426.50    230.18 o 
   6   2   6        4.54        2.92      4.32 o 
   7   2   6       90.08       99.86      9.72 o 
   8   2   6        6.42        3.39      8.01 o 
  -9   3   6      157.12      193.27     21.73 o 
  -8   3   6        3.48        9.86      7.71 o 
  -7   3   6       46.97       40.05      9.59 o 
  -6   3   6       66.82       71.63     10.48 o 
  -5   3   6      315.84      316.02     14.38 o 
  -4   3   6       95.05       85.20      6.75 o 
  -3   3   6      186.08      183.17     12.85 o 
  -2   3   6      376.85      359.17     14.50 o 
  -1   3   6     1144.13     1202.46     46.65 o 
   0   3   6     1057.10     1081.96     44.10 o 
   1   3   6     5279.73     5741.60    291.48 o 
   2   3   6      539.24      585.04     22.07 o 
   3   3   6     1928.29     1987.46    111.75 o 
   4   3   6       59.12       60.82      6.24 o 
   5   3   6     1882.79     1847.53    205.85 o 
   6   3   6        6.53        7.03      4.73 o 
   7   3   6       22.74       20.85      9.05 o 
   8   3   6        1.87        7.94      8.55 o 
  -9   4   6      138.17      151.63     17.82 o 
  -8   4   6       61.99       79.60     13.13 o 
  -7   4   6      747.34      742.56     55.81 o 
  -6   4   6      347.14      365.25     19.53 o 
  -5   4   6      955.99      892.63     45.75 o 
  -4   4   6       51.15       87.35     17.82 o 
  -3   4   6     1944.72     2026.68     52.26 o 
  -2   4   6      153.50      141.84      7.17 o 
  -1   4   6       47.81       52.11      5.05 o 
   0   4   6      479.81      484.36     37.92 o 
   1   4   6      119.25      122.42     11.74 o 
   2   4   6      417.25      394.81      8.48 o 
   3   4   6      106.32      106.96      5.70 o 
   4   4   6       16.21       11.84      3.90 o 
   5   4   6      144.94      150.81     13.04 o 
   6   4   6       59.45       59.36      8.54 o 
   7   4   6       25.97       30.65     10.16 o 
   8   4   6        6.77       11.93      8.93 o 
  -9   5   6        0.55       -2.72      7.82 o 
  -8   5   6       25.38       20.26      8.94 o 
  -7   5   6       46.55       40.61     16.19 o 
  -6   5   6      131.55      125.83     13.67 o 
  -5   5   6        1.76        3.16      5.27 o 
  -4   5   6       22.39       17.77      4.05 o 
  -3   5   6      262.97      237.44      9.19 o 
  -2   5   6     3298.57     3045.05    202.53 o 
  -1   5   6      260.03      221.22     12.33 o 
   0   5   6     1235.12     1241.47     51.17 o 
   1   5   6       91.81       99.48      5.20 o 
   2   5   6     2618.59     2633.33     77.13 o 
   3   5   6      228.40      215.05     17.84 o 
   4   5   6     1396.72     1397.14    131.03 o 
   5   5   6        3.26        4.13      4.34 o 
   6   5   6       47.65       56.68     11.72 o 
   7   5   6       29.38       34.78     12.92 o 
   8   5   6       38.49       37.95     11.79 o 
  -9   6   6        7.62        9.65      9.22 o 
  -8   6   6      250.15      274.96     21.16 o 
  -7   6   6       43.80       37.49     10.37 o 
  -6   6   6     3329.95     3187.91    179.63 o 
  -5   6   6       37.84       34.73      8.13 o 
  -4   6   6      644.40      575.86     22.01 o 
  -3   6   6      152.24      155.85     10.96 o 
  -2   6   6     2139.63     2108.78    123.32 o 
  -1   6   6       18.85       21.90      3.56 o 
   0   6   6       29.95       29.46      3.43 o 
   1   6   6     1320.66     1435.18     62.09 o 
   2   6   6      110.83       98.10     20.98 o 
   3   6   6      571.55      511.68     27.73 o 
   4   6   6       58.09       65.19      7.90 o 
   5   6   6       89.12       89.88      9.45 o 
   6   6   6      489.82      496.16     60.17 o 
   7   6   6        2.38        2.99      7.80 o 
   8   6   6       74.03       76.69     15.36 o 
  -9   7   6        7.55        9.09      9.45 o 
  -8   7   6       25.21       10.09      8.80 o 
  -7   7   6       33.34       45.98     11.11 o 
  -6   7   6        7.09       14.05      8.14 o 
  -5   7   6       27.30       30.47      8.48 o 
  -4   7   6      226.44      178.54     19.22 o 
  -3   7   6       93.56      117.27     11.67 o 
  -2   7   6     4761.84     4485.06    211.63 o 
  -1   7   6       14.12       13.84      2.97 o 
   0   7   6     1127.55     1113.51     56.54 o 
   1   7   6     1395.52     1454.70     59.99 o 
   2   7   6      972.63      923.74     38.93 o 
   3   7   6      954.02      856.04     86.66 o 
   4   7   6      443.28      430.13     23.94 o 
   5   7   6        6.97        6.46      6.57 o 
   6   7   6        4.23        7.25      7.65 o 
   7   7   6        1.87        4.30      8.20 o 
  -8   8   6       24.83       23.47     11.14 o 
  -7   8   6      159.42      163.23     17.47 o 
  -6   8   6        7.01        5.83      7.17 o 
  -5   8   6     1233.88     1186.49     43.25 o 
  -4   8   6      107.05       92.47     11.94 o 
  -3   8   6     2082.83     1992.96    114.80 o 
  -2   8   6      276.97      240.48     17.25 o 
  -1   8   6      334.23      329.52     14.57 o 
   0   8   6        4.49        6.12      2.74 o 
   1   8   6      134.83      124.90      8.98 o 
   2   8   6      113.64      110.78      6.60 o 
   3   8   6       64.63       79.69      6.92 o 
   4   8   6       99.51      102.00     13.09 o 
   5   8   6      496.27      474.49     74.62 o 
   6   8   6      106.38      111.74     29.25 o 
   7   8   6       77.07       91.40     16.08 o 
  -8   9   6        8.08        5.52      9.22 o 
  -7   9   6      412.81      416.47     32.38 o 
  -6   9   6       33.56       43.18     11.63 o 
  -5   9   6      272.39      268.17     18.29 o 
  -4   9   6        5.01        8.45      6.56 o 
  -3   9   6      631.17      576.52     34.50 o 
  -2   9   6      145.14      140.25     15.20 o 
  -1   9   6     3942.63     3753.05    185.75 o 
   0   9   6      528.81      525.79     33.56 o 
   1   9   6     2455.89     2533.69    117.86 o 
   2   9   6       12.13       20.18      4.63 o 
   3   9   6      528.83      358.40    135.23 o 
   4   9   6        0.01        0.42      6.28 o 
   5   9   6      515.42      492.52     66.71 o 
   6   9   6       43.51       58.04     13.18 o 
   7   9   6        9.32       10.60      9.31 o 
  -8  10   6        0.22        0.47      8.87 o 
  -7  10   6      231.25      249.05     21.19 o 
  -6  10   6        0.87       -1.42      7.24 o 
  -5  10   6      304.99      330.06     21.00 o 
  -4  10   6       17.30       28.51      8.90 o 
  -3  10   6     1502.35     1375.08     32.73 o 
  -2  10   6      523.04      526.71     18.33 o 
  -1  10   6       82.71       83.01      5.88 o 
   0  10   6      327.59      323.03     20.60 o 
   1  10   6       61.83       62.17      5.76 o 
   2  10   6       57.93       64.46      6.06 o 
   3  10   6      172.09      161.78     11.86 o 
   4  10   6      118.32      100.56     27.05 o 
   5  10   6      201.06      201.04     19.06 o 
   6  10   6       48.08       52.98     13.61 o 
  -7  11   6        0.21       -6.43      7.57 o 
  -6  11   6       45.40       45.10     12.09 o 
  -5  11   6       55.65       57.62     11.97 o 
  -4  11   6       20.58       16.63      6.46 o 
  -3  11   6      175.82      177.37     16.09 o 
  -2  11   6      173.17      162.91     11.76 o 
  -1  11   6      451.76      458.75     17.33 o 
   0  11   6      642.89      628.14     36.16 o 
   1  11   6       98.96      118.96      8.41 o 
   2  11   6      626.47      609.96     32.76 o 
   3  11   6       98.53       86.19      9.98 o 
   4  11   6      256.70      262.99     31.51 o 
   5  11   6       60.87       77.42     14.32 o 
   6  11   6       71.19       79.29     15.08 o 
  -7  12   6       16.96       21.17     11.00 o 
  -6  12   6      415.24      396.64     30.33 o 
  -5  12   6        0.37        2.85      7.87 o 
  -4  12   6      600.36      618.00     47.59 o 
  -3  12   6       11.54        5.12      5.85 o 
  -2  12   6      389.10      391.21     20.40 o 
  -1  12   6      204.17      205.54     17.19 o 
   0  12   6      195.08      222.74     13.20 o 
   1  12   6      110.21      129.65      9.97 o 
   2  12   6        0.40       -1.72      4.12 o 
   3  12   6        9.21       10.13      5.92 o 
   4  12   6        0.45        2.66      7.75 o 
   5  12   6        4.26       -0.49      7.96 o 
   6  12   6       48.98       53.46     14.37 o 
  -6  13   6       21.32       27.90     11.36 o 
  -5  13   6       17.01       13.96      9.72 o 
  -4  13   6        0.56        4.37      6.44 o 
  -3  13   6       53.50       51.39      9.27 o 
  -2  13   6      154.47      147.69     12.90 o 
  -1  13   6       98.73       87.11     10.40 o 
   0  13   6      353.30      377.36     35.94 o 
   1  13   6      284.79      304.28     13.27 o 
   2  13   6      295.13      307.51     23.30 o 
   3  13   6       27.67       30.60      7.97 o 
   4  13   6      204.82      225.22     23.71 o 
   5  13   6       14.43       12.53      9.39 o 
  -6  14   6       17.37       10.22     10.12 o 
  -5  14   6      179.26      198.92     27.05 o 
  -4  14   6       12.20        6.40      6.93 o 
  -3  14   6      216.64      236.18     16.20 o 
  -2  14   6        6.24       10.14      6.67 o 
  -1  14   6       86.00       88.16     10.94 o 
   0  14   6       12.23       16.11      8.55 o 
   1  14   6       20.15       13.36      8.25 o 
   2  14   6        9.56        6.34      5.41 o 
   3  14   6       11.29        9.05      6.73 o 
   4  14   6        0.82       -0.59      8.17 o 
   5  14   6        2.54        3.24      8.98 o 
  -5  15   6        0.52        1.94      7.55 o 
  -4  15   6        0.05        3.61      6.47 o 
  -3  15   6      259.17      300.73     18.06 o 
  -2  15   6        0.07       -2.69      6.06 o 
  -1  15   6      283.57      329.01     24.94 o 
   0  15   6       12.95        8.88      8.67 o 
   1  15   6      190.26      200.92     19.67 o 
   2  15   6        8.51       13.29      8.58 o 
   3  15   6      159.20      147.30     13.90 o 
   4  15   6        0.52       -5.35      8.57 o 
  -4  16   6       59.65       69.98     11.98 o 
  -3  16   6      101.52      112.11     13.46 o 
  -2  16   6       30.29       28.99      9.09 o 
  -1  16   6       22.89       26.17     10.91 o 
   0  16   6        0.70        4.59      8.32 o 
   1  16   6        2.51        0.65      8.32 o 
   2  16   6       11.33       15.15      9.54 o 
   3  16   6        6.44        6.06      8.29 o 
  -3  17   6       13.12       18.10      9.06 o 
  -2  17   6       27.82       31.35     11.83 o 
  -1  17   6       71.23       82.13     16.03 o 
   0  17   6       66.88       84.05     15.76 o 
   1  17   6       40.78       44.02     12.87 o 
  -9   0   7      206.32      214.83     28.06 o 
  -7   0   7     1745.57     1730.92     54.32 o 
  -5   0   7       14.48       19.71      8.15 o 
  -3   0   7     5340.17     6035.23     83.08 o 
  -1   0   7     1384.96     1466.57     38.37 o 
   1   0   7     6466.17     6957.46    192.01 o 
   3   0   7     1288.92     1205.93    157.76 o 
   5   0   7     1133.70     1173.81    219.29 o 
   7   0   7        3.65        8.14      7.70 o 
  -9   1   7        8.81        9.65      8.69 o 
  -8   1   7        3.30        3.93      6.68 o 
  -7   1   7       73.70       77.79     12.11 o 
  -6   1   7      452.12      443.27     25.86 o 
  -5   1   7     1330.36     1352.99     29.53 o 
  -4   1   7     2081.65     2344.88     36.71 o 
  -3   1   7     2473.76     2814.95     38.72 o 
  -2   1   7     3041.02     3611.32    169.18 o 
  -1   1   7     4861.26     5561.61    175.56 o 
   0   1   7     6439.24     6372.58    653.28 o 
   1   1   7     6575.58     6916.05    243.35 o 
   2   1   7      246.63      239.76      8.86 o 
   3   1   7      136.79      133.00     12.21 o 
   4   1   7       13.05       21.31      4.96 o 
   5   1   7      183.03      207.32     19.97 o 
   6   1   7      160.11      174.86     11.39 o 
   7   1   7       28.46       29.31      7.02 o 
   8   1   7        3.03        3.01      6.05 o 
  -9   2   7       98.35      104.11     21.94 o 
  -8   2   7      323.74      324.37     20.68 o 
  -7   2   7      783.96      793.06     73.15 o 
  -6   2   7      839.20      861.01     35.73 o 
  -5   2   7       11.69        9.29      4.22 o 
  -4   2   7       22.65       19.07      4.44 o 
  -3   2   7      364.81      401.10     15.37 o 
  -2   2   7        3.50        6.04      3.10 o 
  -1   2   7     2386.78     2462.44    100.91 o 
   0   2   7       72.21       85.21     11.35 o 
   1   2   7     3442.20     3624.84    130.09 o 
   2   2   7     1706.33     1697.42     73.33 o 
   3   2   7      669.72      711.16     45.27 o 
   4   2   7      837.07      803.67     81.80 o 
   5   2   7      863.12      857.56     69.89 o 
   6   2   7      453.11      487.55     47.93 o 
   7   2   7        3.77        2.78      4.95 o 
   8   2   7       80.21       93.12     22.01 o 
  -9   3   7       33.86       35.07     13.30 o 
  -8   3   7        5.49        9.58      7.83 o 
  -7   3   7        2.53       -2.74      5.99 o 
  -6   3   7     1403.58     1369.36    149.90 o 
  -5   3   7      161.61      179.26     13.09 o 
  -4   3   7       53.18       50.31      5.88 o 
  -3   3   7        0.85        2.23      2.74 o 
  -2   3   7    11713.09    12638.40    572.81 o 
  -1   3   7       22.60       18.59      3.67 o 
   0   3   7     1812.35     1890.08    117.42 o 
   1   3   7      104.19      103.20      5.90 o 
   2   3   7       18.80       17.67      3.28 o 
   3   3   7      228.26      214.44     16.84 o 
   4   3   7      666.91      641.14     52.03 o 
   5   3   7      352.51      380.21     34.38 o 
   6   3   7        0.23        4.23      4.81 o 
   7   3   7       35.82       42.63      8.73 o 
   8   3   7        1.47       -4.94      7.79 o 
  -9   4   7       79.75       84.48     14.72 o 
  -8   4   7      110.85      107.45     14.84 o 
  -7   4   7       39.15       45.26     10.54 o 
  -6   4   7      356.65      344.16     19.42 o 
  -5   4   7      100.66       97.76     11.42 o 
  -4   4   7      778.94      761.36     44.49 o 
  -3   4   7      179.82      161.26      8.43 o 
  -2   4   7      455.97      401.10     12.31 o 
  -1   4   7     1302.07     1395.46     95.81 o 
   0   4   7      181.90      156.40     12.27 o 
   1   4   7     1319.96     1333.16     54.86 o 
   2   4   7      828.05      773.72     24.52 o 
   3   4   7      650.86      646.34     37.91 o 
   4   4   7     1107.17     1128.42     90.78 o 
   5   4   7      777.73      786.97     74.34 o 
   6   4   7      204.21      216.80     19.31 o 
   7   4   7       17.41       23.25     10.25 o 
   8   4   7      115.41      117.09     17.54 o 
  -9   5   7       44.82       63.92     13.42 o 
  -8   5   7        6.78        9.16      8.09 o 
  -7   5   7      190.52      195.37     20.30 o 
  -6   5   7     1557.50     1496.20    132.76 o 
  -5   5   7      179.56      173.66     15.01 o 
  -4   5   7       94.46      109.60      8.10 o 
  -3   5   7      426.54      406.61     12.60 o 
  -2   5   7     2143.74     2104.04    122.51 o 
  -1   5   7     3496.50     3643.68    229.52 o 
   0   5   7      976.21      894.81     48.19 o 
   1   5   7     2980.54     3008.30    159.91 o 
   2   5   7      178.27      182.51     10.02 o 
   3   5   7      864.72      801.71     73.53 o 
   4   5   7      409.77      433.44     44.68 o 
   5   5   7       90.97       83.35     11.14 o 
   6   5   7      101.27      119.96     16.99 o 
   7   5   7       41.03       43.80     12.05 o 
  -9   6   7       33.85       33.98     11.55 o 
  -8   6   7        2.41        1.18      7.77 o 
  -7   6   7      893.49      802.97     42.24 o 
  -6   6   7        4.57        9.51      7.98 o 
  -5   6   7      186.39      173.83     14.43 o 
  -4   6   7       14.97        9.43      6.05 o 
  -3   6   7     1255.57     1161.20     67.48 o 
  -2   6   7       36.95       31.50      4.86 o 
  -1   6   7      288.62      279.70     19.75 o 
   0   6   7       51.00       55.86      4.63 o 
   1   6   7     1209.04     1146.94     43.66 o 
   2   6   7       44.73       47.11      4.59 o 
   3   6   7      718.13      663.60     50.59 o 
   4   6   7        8.35       15.23      5.21 o 
   5   6   7      422.51      426.93     37.20 o 
   6   6   7       35.90       35.48     10.26 o 
   7   6   7       93.88       99.21     16.36 o 
  -9   7   7        1.44        0.45      8.71 o 
  -8   7   7       51.96       50.41     12.41 o 
  -7   7   7        7.24        4.86      7.43 o 
  -6   7   7      406.96      409.73     22.63 o 
  -5   7   7      620.05      616.74     67.51 o 
  -4   7   7      214.18      206.68     15.25 o 
  -3   7   7     2224.74     2128.37    158.11 o 
  -2   7   7       70.19       66.07      6.31 o 
  -1   7   7     2077.04     2103.00    111.42 o 
   0   7   7      560.93      557.90     31.58 o 
   1   7   7     1585.14     1629.10     72.24 o 
   2   7   7      397.98      352.24     37.94 o 
   3   7   7       81.23       83.28      8.57 o 
   4   7   7      343.79      306.86     17.41 o 
   5   7   7       22.38       17.54      8.46 o 
   6   7   7        9.27       16.70      9.09 o 
   7   7   7        5.41       10.73      9.51 o 
  -8   8   7      225.84      227.83     21.46 o 
  -7   8   7      628.49      639.79     30.11 o 
  -6   8   7      219.56      217.51     17.50 o 
  -5   8   7        1.07        2.69      6.59 o 
  -4   8   7      360.12      381.49     26.78 o 
  -3   8   7        0.51       10.61      6.35 o 
  -2   8   7       66.78       68.14      6.03 o 
  -1   8   7      942.04      933.82     59.83 o 
   0   8   7      120.58      113.47      9.22 o 
   1   8   7     1043.91     1031.11     43.56 o 
   2   8   7      781.96      727.96     27.57 o 
   3   8   7       27.35       20.90      4.24 o 
   4   8   7      519.28      532.05     70.06 o 
   5   8   7      316.59      341.46     40.60 o 
   6   8   7       94.24      106.14     16.26 o 
   7   8   7       16.91       19.30     10.63 o 
  -8   9   7       31.95       22.39     10.82 o 
  -7   9   7       51.99       63.80     13.21 o 
  -6   9   7      220.71      219.02     20.72 o 
  -5   9   7       11.79       15.21      7.89 o 
  -4   9   7     1329.45     1281.61    105.15 o 
  -3   9   7       89.98       94.99     12.24 o 
  -2   9   7     2835.25     2840.07    147.53 o 
  -1   9   7       39.72       38.25      4.70 o 
   0   9   7     1566.32     1616.46     73.25 o 
   1   9   7      474.09      457.67     19.42 o 
   2   9   7      119.12      117.64      7.26 o 
   3   9   7       33.08       41.17      6.02 o 
   4   9   7        4.44        1.88      6.53 o 
   5   9   7        7.16       14.12      8.56 o 
   6   9   7       11.19        3.26      8.20 o 
  -8  10   7      107.77      137.41     19.05 o 
  -7  10   7       49.30       44.92     12.51 o 
  -6  10   7      322.48      309.66     39.10 o 
  -5  10   7        6.61        3.71      7.09 o 
  -4  10   7       47.58       52.11     10.69 o 
  -3  10   7      118.83      121.77     11.37 o 
  -2  10   7        0.06        0.47      4.68 o 
  -1  10   7      171.63      171.00      8.76 o 
   0  10   7      285.34      289.19     20.73 o 
   1  10   7       79.62       87.09      9.39 o 
   2  10   7      377.13      360.55     19.73 o 
   3  10   7      216.09      181.90     21.54 o 
   4  10   7      327.13      332.41     44.53 o 
   5  10   7      219.40      202.81     34.19 o 
   6  10   7      161.83      190.90     21.15 o 
  -7  11   7        1.04       10.26      8.93 o 
  -6  11   7      193.20      199.01     19.89 o 
  -5  11   7       34.50       45.62     11.52 o 
  -4  11   7      108.95      123.49     15.21 o 
  -3  11   7     1023.59     1053.22     47.70 o 
  -2  11   7      641.85      607.64     41.26 o 
  -1  11   7      613.57      675.34     48.60 o 
   0  11   7      359.88      344.36     19.17 o 
   1  11   7      636.14      636.17     23.37 o 
   2  11   7        9.02        6.82      4.59 o 
   3  11   7      122.02      119.75     11.23 o 
   4  11   7       66.57       64.01     16.75 o 
   5  11   7        0.20        3.21      8.26 o 
   6  11   7       17.60       10.92     10.05 o 
  -7  12   7       92.13      115.03     17.88 o 
  -6  12   7       16.75       21.59     10.70 o 
  -5  12   7      309.74      307.27     22.43 o 
  -4  12   7       13.16       20.31      7.56 o 
  -3  12   7      196.97      185.77     13.95 o 
  -2  12   7        4.05       13.38      6.33 o 
  -1  12   7       41.79       31.85      7.35 o 
   0  12   7       41.17       46.39      7.05 o 
   1  12   7      210.10      214.65     10.32 o 
   2  12   7       23.95       21.67      5.87 o 
   3  12   7       25.21       21.00      7.21 o 
   4  12   7       51.38       63.17     14.80 o 
   5  12   7      151.97      167.64     19.79 o 
  -6  13   7        0.26       -1.66      8.51 o 
  -5  13   7      277.26      299.62     22.66 o 
  -4  13   7       40.08       41.27      9.19 o 
  -3  13   7      144.87      153.02     13.68 o 
  -2  13   7       50.77       62.39      9.84 o 
  -1  13   7      200.05      232.64     14.52 o 
   0  13   7      106.21      115.49     11.46 o 
   1  13   7      103.87      108.70      9.42 o 
   2  13   7      135.11      128.58     10.37 o 
   3  13   7      223.62      237.32     17.66 o 
   4  13   7       42.27       55.07     13.03 o 
   5  13   7       34.33       35.87     12.78 o 
  -6  14   7      119.59      131.92     19.12 o 
  -5  14   7        0.09       -0.59      8.66 o 
  -4  14   7       32.24       29.00      8.74 o 
  -3  14   7        0.36       -3.01      6.15 o 
  -2  14   7        3.09        6.69      6.51 o 
  -1  14   7       28.69       29.81      7.72 o 
   0  14   7        0.34        3.90      7.35 o 
   1  14   7       72.63       92.14     13.98 o 
   2  14   7       37.74       35.89      7.22 o 
   3  14   7       12.26       19.63      7.61 o 
   4  14   7       59.63       60.30     13.63 o 
  -5  15   7        1.62        5.40      9.81 o 
  -4  15   7       70.78       75.86     11.94 o 
  -3  15   7       12.27        9.87      7.26 o 
  -2  15   7      216.44      243.46     16.69 o 
  -1  15   7        0.32       -1.92      6.14 o 
   0  15   7      161.78      168.65     18.24 o 
   1  15   7        2.63        2.15      8.12 o 
   2  15   7       81.06       68.31     18.73 o 
   3  15   7        5.38        1.02      6.62 o 
  -4  16   7       14.02       11.99      8.60 o 
  -3  16   7        0.48       -1.52      7.01 o 
  -2  16   7        0.96        4.17      7.26 o 
  -1  16   7       13.67       20.47     10.47 o 
   0  16   7       42.60       50.79     12.78 o 
   1  16   7       11.25        8.51      9.28 o 
   2  16   7       60.87       57.59     19.08 o 
  -2  17   7      118.91      130.54     18.88 o 
  -1  17   7       24.42       29.53     11.28 o 
   0  17   7       37.45       47.51     13.02 o 
  -8   0   8      260.11      261.98     28.69 o 
  -6   0   8       20.63       33.15     11.35 o 
  -4   0   8      243.86      270.26     19.92 o 
  -2   0   8      450.71      417.62     22.42 o 
   0   0   8    13669.82    14307.63    522.46 o 
   2   0   8     1985.77     2049.21    182.80 o 
   4   0   8      515.13      593.56    100.21 o 
   6   0   8       60.44       64.67     12.09 o 
  -9   1   8       13.05       12.47      9.23 o 
  -8   1   8      189.77      192.32     26.53 o 
  -7   1   8       56.52       57.70     11.03 o 
  -6   1   8     2622.13     2627.98    162.10 o 
  -5   1   8      216.77      219.63     18.89 o 
  -4   1   8     1875.93     2191.21     41.36 o 
  -3   1   8     1057.29     1119.60     59.74 o 
  -2   1   8     2868.82     3145.18    108.29 o 
  -1   1   8     2593.68     2669.97    104.82 o 
   0   1   8       43.70       39.73      5.18 o 
   1   1   8     1005.82     1024.47     26.82 o 
   2   1   8       23.46       28.64      4.83 o 
   3   1   8      247.15      232.74     11.72 o 
   4   1   8      296.27      302.47     19.78 o 
   5   1   8       48.40       49.37      7.78 o 
   6   1   8       71.67       82.26     12.41 o 
   7   1   8       12.49       11.07      6.04 o 
  -9   2   8       91.34       78.62     20.61 o 
  -8   2   8       61.56       72.03     14.90 o 
  -7   2   8      333.95      338.56     45.37 o 
  -6   2   8      158.98      157.73     16.02 o 
  -5   2   8      149.33      159.22     10.12 o 
  -4   2   8        3.51       -1.66      3.12 o 
  -3   2   8        2.54        4.68      3.36 o 
  -2   2   8      428.35      436.74     13.24 o 
  -1   2   8     5766.99     6145.63    233.67 o 
   0   2   8      484.43      431.30     28.62 o 
   1   2   8     2559.96     2547.13     73.97 o 
   2   2   8     1414.19     1412.14     93.37 o 
   3   2   8     1408.29     1432.88    115.65 o 
   4   2   8      730.93      697.61     42.23 o 
   5   2   8      110.02      123.66      9.83 o 
   6   2   8       27.51       25.71      6.56 o 
   7   2   8      113.89      123.29     14.33 o 
  -9   3   8       70.74       80.99     14.80 o 
  -8   3   8       54.61       53.05     12.74 o 
  -7   3   8      193.31      217.82     17.32 o 
  -6   3   8        0.09       -3.97      6.07 o 
  -5   3   8      709.25      690.53     47.16 o 
  -4   3   8      204.96      198.57     10.20 o 
  -3   3   8     3202.58     3389.10    181.76 o 
  -2   3   8      625.60      609.10     22.25 o 
  -1   3   8     6445.09     6733.06    250.42 o 
   0   3   8        1.94        4.13      2.67 o 
   1   3   8      504.02      459.89     24.70 o 
   2   3   8        0.08        0.67      3.30 o 
   3   3   8      394.39      375.66     18.39 o 
   4   3   8       11.08        7.15      4.58 o 
   5   3   8      563.37      549.22     53.80 o 
   6   3   8        6.96        8.92      5.20 o 
   7   3   8      148.44      167.97     37.01 o 
  -9   4   8        9.90       14.75     10.16 o 
  -8   4   8       43.04       41.29     11.04 o 
  -7   4   8      243.04      261.91     36.46 o 
  -6   4   8       45.84       47.18     10.22 o 
  -5   4   8        6.85        3.05      5.65 o 
  -4   4   8      111.67      111.31      8.28 o 
  -3   4   8        4.79        9.36      3.93 o 
  -2   4   8      300.24      295.11     18.07 o 
  -1   4   8      330.17      333.06     21.38 o 
   0   4   8        6.27       11.23      3.30 o 
   1   4   8     3239.39     3412.21    146.64 o 
   2   4   8      606.12      565.80     34.38 o 
   3   4   8     2479.42     2370.80    178.87 o 
   4   4   8      331.05      340.84     36.32 o 
   5   4   8      590.99      638.95     57.99 o 
   6   4   8       98.68      121.78     12.30 o 
   7   4   8       12.69       11.52      9.30 o 
  -9   5   8       26.95       29.94     11.04 o 
  -8   5   8      119.39      134.54     16.98 o 
  -7   5   8      103.75      125.46     18.52 o 
  -6   5   8      872.45      835.70     71.73 o 
  -5   5   8      489.03      496.65     33.84 o 
  -4   5   8      949.48      970.17     22.86 o 
  -3   5   8      905.13      890.37     46.84 o 
  -2   5   8     1029.53     1050.06     55.98 o 
  -1   5   8      657.07      651.06     40.94 o 
   0   5   8      392.14      348.69     15.81 o 
   1   5   8      116.17      121.68     11.29 o 
   2   5   8        5.21        4.13      3.43 o 
   3   5   8      267.16      246.00     16.72 o 
   4   5   8        7.11        5.44      4.37 o 
   5   5   8       53.71       56.93      8.78 o 
   6   5   8      133.89      140.47     17.58 o 
   7   5   8       23.64       30.23     10.70 o 
  -9   6   8       39.44       40.22     12.53 o 
  -8   6   8       11.27       15.79      9.48 o 
  -7   6   8       12.41       16.10      8.43 o 
  -6   6   8       48.61       37.38     10.38 o 
  -5   6   8      322.11      330.21     19.09 o 
  -4   6   8        1.55        9.98      6.21 o 
  -3   6   8      333.42      303.95     21.38 o 
  -2   6   8      934.27      822.07     45.63 o 
  -1   6   8       16.62       13.07      4.26 o 
   0   6   8     1844.34     1914.98     87.02 o 
   1   6   8       23.61       22.89      3.82 o 
   2   6   8     3814.32     3680.33    207.64 o 
   3   6   8      113.97      115.55     15.56 o 
   4   6   8      546.47      555.96     50.86 o 
   5   6   8       10.90       14.03      5.76 o 
   6   6   8      102.42      112.49     16.29 o 
   7   6   8       24.78       25.02     11.19 o 
  -8   7   8       87.74       90.79     15.34 o 
  -7   7   8      113.02      122.83     16.20 o 
  -6   7   8     1267.72     1309.32     58.15 o 
  -5   7   8      126.21      120.49     14.14 o 
  -4   7   8      272.90      283.12     23.75 o 
  -3   7   8      987.43      962.78     51.43 o 
  -2   7   8     1553.00     1350.80     59.08 o 
  -1   7   8      227.90      215.29     23.30 o 
   0   7   8      401.62      372.98     22.83 o 
   1   7   8       32.80       36.87      4.66 o 
   2   7   8       27.77       25.66      4.79 o 
   3   7   8       28.72       24.16      9.55 o 
   4   7   8      125.78      112.51     14.11 o 
   5   7   8        4.86        4.14      7.91 o 
   6   7   8       86.42      107.21     16.16 o 
   7   7   8        8.44       12.88     10.29 o 
  -8   8   8      149.89      138.02     18.49 o 
  -7   8   8       41.08       51.52     12.73 o 
  -6   8   8       14.88       19.67      8.96 o 
  -5   8   8       28.35       36.80     12.50 o 
  -4   8   8       35.09       41.52      9.61 o 
  -3   8   8       90.77       89.83     15.36 o 
  -2   8   8      219.80      197.70     10.54 o 
  -1   8   8      672.86      549.83     33.30 o 
   0   8   8      455.80      466.28     31.00 o 
   1   8   8     2680.79     2765.71    105.90 o 
   2   8   8       67.11       75.83      7.31 o 
   3   8   8      206.09      215.77     20.31 o 
   4   8   8      226.28      221.90     41.09 o 
   5   8   8      244.50      261.61     42.72 o 
   6   8   8       18.16       24.68     10.65 o 
  -8   9   8        1.76       -2.74      9.07 o 
  -7   9   8      232.53      278.64     35.65 o 
  -6   9   8      223.37      243.70     19.49 o 
  -5   9   8      705.29      699.20     67.90 o 
  -4   9   8        2.06        2.13      8.11 o 
  -3   9   8     1410.07     1459.62     93.45 o 
  -2   9   8       15.57       10.91      5.34 o 
  -1   9   8      404.80      379.98     26.53 o 
   0   9   8      167.19      164.45      8.19 o 
   1   9   8       21.13       21.81      4.47 o 
   2   9   8       51.19       55.63      6.88 o 
   3   9   8      286.54      277.49     20.41 o 
   4   9   8        0.64        2.38      7.34 o 
   5   9   8      165.49      169.53     23.47 o 
   6   9   8       20.06       27.12     11.64 o 
  -7  10   8      204.90      192.94     20.56 o 
  -6  10   8       10.46       11.61      8.84 o 
  -5  10   8      140.20      144.10     16.74 o 
  -4  10   8        4.30        0.81      7.25 o 
  -3  10   8      342.51      361.78     21.12 o 
  -2  10   8       18.47       19.61      6.46 o 
  -1  10   8     1224.16     1223.22     50.04 o 
   0  10   8       77.50       76.62      6.61 o 
   1  10   8       94.46       91.52      7.14 o 
   2  10   8       41.02       37.78      6.20 o 
   3  10   8      359.60      351.17     38.68 o 
   4  10   8       41.03       62.17     12.53 o 
   5  10   8       90.15      118.77     17.16 o 
   6  10   8      104.04      111.68     17.89 o 
  -7  11   8       65.84       73.84     15.07 o 
  -6  11   8      132.25      151.40     18.49 o 
  -5  11   8      203.58      229.45     19.29 o 
  -4  11   8      388.44      378.47     35.24 o 
  -3  11   8      149.97      154.97     13.12 o 
  -2  11   8      369.00      392.61     17.34 o 
  -1  11   8       14.95       20.95      6.36 o 
   0  11   8      308.02      294.18     11.44 o 
   1  11   8       68.75       81.15      7.29 o 
   2  11   8       14.59       14.49      5.04 o 
   3  11   8       18.38       18.21      8.74 o 
   4  11   8        0.77        1.96      7.79 o 
   5  11   8        4.55       -0.47      8.09 o 
  -7  12   8        8.08       10.20     10.22 o 
  -6  12   8        0.16        4.94      8.76 o 
  -5  12   8      104.35      128.62     17.23 o 
  -4  12   8        2.03        4.48      8.05 o 
  -3  12   8        0.05        2.43      5.90 o 
  -2  12   8      124.09      130.11     12.44 o 
  -1  12   8       33.09       43.58      8.12 o 
   0  12   8      416.94      419.98     16.05 o 
   1  12   8        0.13       -0.77      3.93 o 
   2  12   8      452.80      445.31     27.14 o 
   3  12   8        3.31        0.82      7.04 o 
   4  12   8      388.10      372.31     36.07 o 
   5  12   8        8.70        9.28     10.07 o 
  -6  13   8      148.90      153.97     19.92 o 
  -5  13   8       97.54      105.62     19.57 o 
  -4  13   8      141.62      132.12     17.36 o 
  -3  13   8       99.89      106.36     12.46 o 
  -2  13   8      173.22      177.28     14.13 o 
  -1  13   8       17.22       14.32      6.67 o 
   0  13   8       35.92       43.36      8.51 o 
   1  13   8       29.84       23.11      6.37 o 
   2  13   8       40.89       38.12      8.54 o 
   3  13   8       38.21       37.82     11.19 o 
   4  13   8        1.28        1.92      8.28 o 
  -5  14   8       48.70       53.44     13.88 o 
  -4  14   8        5.75        7.61      8.89 o 
  -3  14   8       77.06       88.63     12.28 o 
  -2  14   8        1.28       -0.59      5.87 o 
  -1  14   8       57.70       60.05     10.13 o 
   0  14   8       53.91       70.34     10.40 o 
   1  14   8      140.12      170.68     17.27 o 
   2  14   8       97.52       97.45     12.09 o 
   3  14   8      173.74      174.49     18.78 o 
   4  14   8       37.71       38.29     12.66 o 
  -4  15   8        3.50       10.81      7.67 o 
  -3  15   8       48.95       50.82     10.41 o 
  -2  15   8        4.17        3.53      6.79 o 
  -1  15   8      127.01      133.93     13.89 o 
   0  15   8        2.98        2.44      7.65 o 
   1  15   8        0.16        4.37      8.00 o 
   2  15   8        0.06        1.39     12.12 o 
   3  15   8        0.43       -1.84      8.47 o 
  -3  16   8       40.52       49.62     11.27 o 
  -2  16   8        0.34        0.44      6.76 o 
  -1  16   8       84.21       86.32     15.53 o 
   0  16   8        0.64       -1.00      8.17 o 
   1  16   8       77.02       91.93     15.62 o 
  -9   0   9        0.21        5.29     12.26 o 
  -7   0   9        0.60        2.79     10.03 o 
  -5   0   9     1619.45     1605.78     49.23 o 
  -3   0   9     2972.54     3107.94     64.48 o 
  -1   0   9     4787.90     5515.38     87.81 o 
   1   0   9     5774.98     5841.78    171.03 o 
   3   0   9       28.61       25.34      7.76 o 
   5   0   9      422.12      404.49     81.30 o 
   7   0   9       17.24       28.45     11.98 o 
  -9   1   9      114.51      111.69     16.66 o 
  -8   1   9       52.66       49.79     16.64 o 
  -7   1   9      196.57      217.83     30.33 o 
  -6   1   9        8.68        7.96      5.47 o 
  -5   1   9     1042.35     1023.02     47.26 o 
  -4   1   9      211.83      213.37     13.66 o 
  -3   1   9     1911.50     1897.63     72.57 o 
  -2   1   9      374.68      403.29     13.59 o 
  -1   1   9      478.10      478.16     23.38 o 
   0   1   9       43.97       59.19      5.93 o 
   1   1   9      227.17      210.13      7.25 o 
   2   1   9       18.38       14.71      4.40 o 
   3   1   9     1256.19     1259.34     97.43 o 
   4   1   9        1.66        1.35      4.22 o 
   5   1   9      216.12      202.25     12.66 o 
   6   1   9      183.79      201.73     15.39 o 
   7   1   9       87.01      104.52     12.32 o 
  -9   2   9       12.07        1.39     11.00 o 
  -8   2   9        0.16        1.63      7.80 o 
  -7   2   9        3.50        0.28      6.49 o 
  -6   2   9        2.37        1.25      4.87 o 
  -5   2   9      290.93      285.64     22.33 o 
  -4   2   9      644.15      635.18     36.73 o 
  -3   2   9      358.00      405.91     19.47 o 
  -2   2   9     4603.07     4961.98    172.88 o 
  -1   2   9      927.92      970.67     23.87 o 
   0   2   9     1199.39     1120.34    126.22 o 
   1   2   9      716.21      675.51     29.87 o 
   2   2   9      989.30      919.31     80.88 o 
   3   2   9       70.58       63.97      7.24 o 
   4   2   9       24.54       14.92      5.24 o 
   5   2   9        7.61        5.32      5.05 o 
   6   2   9      103.38      108.20     12.79 o 
   7   2   9       15.62       18.12      7.48 o 
  -9   3   9        0.08        5.43     11.28 o 
  -8   3   9      266.44      276.91     20.33 o 
  -7   3   9       40.00       45.94     10.92 o 
  -6   3   9     1680.56     1738.60    204.42 o 
  -5   3   9       20.62       27.58      6.33 o 
  -4   3   9      370.15      357.91     14.77 o 
  -3   3   9      108.22      119.61      8.58 o 
  -2   3   9     1757.87     1789.63     71.52 o 
  -1   3   9      267.18      283.32     15.06 o 
   0   3   9       96.36      125.94     13.82 o 
   1   3   9        2.36        3.47      2.93 o 
   2   3   9      548.60      476.60     24.64 o 
   3   3   9       50.57       47.77      6.63 o 
   4   3   9      690.68      717.26     62.93 o 
   5   3   9        0.04       -0.89      4.42 o 
   6   3   9      526.54      618.47     73.20 o 
   7   3   9        0.22        4.47      6.40 o 
  -9   4   9        0.11        6.13      8.99 o 
  -8   4   9        1.77       -1.78      7.61 o 
  -7   4   9        6.17        7.80      7.38 o 
  -6   4   9        4.06        1.91      6.94 o 
  -5   4   9        3.08        0.32      5.76 o 
  -4   4   9      550.65      564.32     16.99 o 
  -3   4   9      452.13      444.82     14.70 o 
  -2   4   9     1399.61     1343.97     46.97 o 
  -1   4   9      556.56      582.58     28.78 o 
   0   4   9     1220.96     1230.00     69.12 o 
   1   4   9      790.03      787.68     29.59 o 
   2   4   9     2617.03     2580.59    144.59 o 
   3   4   9       21.18       30.18      6.92 o 
   4   4   9      313.12      297.31     34.82 o 
   5   4   9       25.93       20.74      6.10 o 
   6   4   9        0.02        1.47      5.39 o 
   7   4   9        1.83        9.42      8.97 o 
  -9   5   9       17.99       13.71     10.26 o 
  -8   5   9        1.18       -1.74      7.40 o 
  -7   5   9      239.71      239.34     21.17 o 
  -6   5   9      177.56      173.21     16.56 o 
  -5   5   9     1138.97     1054.45    163.86 o 
  -4   5   9      149.85      154.35     12.73 o 
  -3   5   9      969.73      863.78     52.11 o 
  -2   5   9      279.67      279.61     15.43 o 
  -1   5   9       61.99       51.99      6.38 o 
   0   5   9        0.15        1.93      3.09 o 
   1   5   9      576.65      551.67     27.83 o 
   2   5   9      421.24      410.37     27.18 o 
   3   5   9     1261.33     1156.75     74.21 o 
   4   5   9       86.48       93.76     10.31 o 
   5   5   9       81.05       83.44     10.65 o 
   6   5   9      117.23      128.34     42.58 o 
   7   5   9       63.40       58.28     13.97 o 
  -8   6   9        1.40        1.04      8.15 o 
  -7   6   9       21.61       20.23     10.72 o 
  -6   6   9        7.36        4.43      7.15 o 
  -5   6   9      329.07      293.65     34.05 o 
  -4   6   9        0.60        2.52      5.60 o 
  -3   6   9      369.15      338.48     13.28 o 
  -2   6   9       29.20       28.41      5.57 o 
  -1   6   9     4783.97     4622.05    104.97 o 
   0   6   9        0.09        0.08      3.20 o 
   1   6   9     1598.47     1549.95    163.43 o 
   2   6   9        1.51        5.49      5.26 o 
   3   6   9     1646.58     1539.09     94.09 o 
   4   6   9        0.15       -2.88      4.47 o 
   5   6   9       10.42        7.47      5.85 o 
   6   6   9        5.35        9.61      9.05 o 
  -8   7   9        4.02        9.69      9.45 o 
  -7   7   9      122.96      156.65     36.11 o 
  -6   7   9      197.47      224.03     18.47 o 
  -5   7   9      815.65      811.15     44.88 o 
  -4   7   9       88.62       88.94     12.36 o 
  -3   7   9       16.25       10.09      6.69 o 
  -2   7   9       35.49       31.03      5.76 o 
  -1   7   9        2.58        1.76      3.69 o 
   0   7   9      364.83      340.89     20.87 o 
   1   7   9       12.71       16.25      4.86 o 
   2   7   9      575.37      555.39     37.30 o 
   3   7   9      188.89      196.54     13.00 o 
   4   7   9       17.86       19.84      6.70 o 
   5   7   9      210.26      212.79     20.11 o 
   6   7   9       11.91        4.89      9.08 o 
  -8   8   9        2.53        5.33      9.49 o 
  -7   8   9        7.79        7.26      8.54 o 
  -6   8   9      101.74      103.57     15.06 o 
  -5   8   9      290.96      314.24     20.68 o 
  -4   8   9      572.87      545.73     75.17 o 
  -3   8   9      435.00      459.35     25.28 o 
  -2   8   9      843.26      844.38     60.34 o 
  -1   8   9       68.86       80.43      8.10 o 
   0   8   9      840.34      851.51     45.54 o 
   1   8   9      129.65      134.36      8.76 o 
   2   8   9      205.26      209.34     12.98 o 
   3   8   9        3.79        4.14      5.44 o 
   4   8   9       86.19       87.46     10.55 o 
   5   8   9       48.38       52.51     13.49 o 
   6   8   9       10.28        1.69      9.37 o 
  -8   9   9      258.59      265.43     41.85 o 
  -7   9   9        5.38        2.18      8.75 o 
  -6   9   9      158.94      157.18     18.06 o 
  -5   9   9        2.28        4.38      7.89 o 
  -4   9   9       72.45       79.14     12.60 o 
  -3   9   9      157.57      146.45     15.05 o 
  -2   9   9       69.93       63.24     10.71 o 
  -1   9   9        0.23        1.18      3.57 o 
   0   9   9        5.87        9.41      3.82 o 
   1   9   9        1.08        2.41      3.57 o 
   2   9   9       37.13       33.17      7.48 o 
   3   9   9        5.54        2.63      5.09 o 
   4   9   9      379.84      387.13     66.75 o 
   5   9   9        0.39        1.65      8.15 o 
   6   9   9      236.10      291.65     34.44 o 
  -7  10   9       15.25       27.16     11.04 o 
  -6  10   9       37.37       55.24     12.75 o 
  -5  10   9        1.21       -1.14      6.79 o 
  -4  10   9      647.74      598.18     60.41 o 
  -3  10   9      102.33       95.88     13.42 o 
  -2  10   9      428.25      454.44     23.03 o 
  -1  10   9      469.39      477.33     20.77 o 
   0  10   9      441.33      468.64     22.67 o 
   1  10   9       76.59      100.43      7.72 o 
   2  10   9      351.75      335.97     23.63 o 
   3  10   9       81.78       77.37     13.39 o 
   4  10   9        1.75        2.17      7.97 o 
   5  10   9       17.61       17.55     11.06 o 
  -7  11   9      113.22      126.68     18.59 o 
  -6  11   9       72.63       71.94     14.75 o 
  -5  11   9      110.19      101.88     15.47 o 
  -4  11   9        1.49        4.89      8.09 o 
  -3  11   9       68.26       64.70     12.31 o 
  -2  11   9        1.72        0.70      5.36 o 
  -1  11   9       36.77       38.37      7.93 o 
   0  11   9        7.95       14.08      4.69 o 
   1  11   9        0.27       -2.88      3.90 o 
   2  11   9       73.04       69.35      8.31 o 
   3  11   9       62.25       64.07     12.98 o 
   4  11   9       72.50       77.08     19.71 o 
   5  11   9      123.64      151.04     35.48 o 
  -6  12   9       19.59       25.36     11.14 o 
  -5  12   9      290.11      287.23     22.53 o 
  -4  12   9        0.31        3.85      8.17 o 
  -3  12   9      201.75      245.39     19.60 o 
  -2  12   9        2.05       -1.27      5.56 o 
  -1  12   9      159.21      157.60     13.14 o 
   0  12   9       75.29       88.05      9.00 o 
   1  12   9      732.98      786.49     43.25 o 
   2  12   9        1.24        3.97      6.19 o 
   3  12   9      202.23      198.77     19.32 o 
   4  12   9        0.04       -4.41      7.80 o 
  -6  13   9       27.99       29.44     12.46 o 
  -5  13   9       71.51       88.71     16.06 o 
  -4  13   9       10.00       13.64      9.87 o 
  -3  13   9       52.98       60.12     10.51 o 
  -2  13   9        0.67       -1.32      5.96 o 
  -1  13   9        0.05        2.35      5.82 o 
   0  13   9        0.07        0.41      5.76 o 
   1  13   9       43.06       57.72     18.49 o 
   2  13   9       17.28       18.38      7.44 o 
   3  13   9      110.99      117.49     23.96 o 
   4  13   9        0.39        1.36      8.75 o 
  -5  14   9       11.74       14.55     10.64 o 
  -4  14   9        4.33       -2.79      8.87 o 
  -3  14   9        3.83       11.85      7.60 o 
  -2  14   9      154.61      171.94     16.61 o 
  -1  14   9       46.36       48.40      9.74 o 
   0  14   9      177.52      181.16     17.97 o 
   1  14   9       10.64       20.96     13.93 o 
   2  14   9      239.83      217.71     15.64 o 
   3  14   9       29.80       43.58     12.25 o 
  -4  15   9       23.22       22.97     11.69 o 
  -3  15   9        2.36        2.33      7.49 o 
  -2  15   9        8.68        6.36      7.27 o 
  -1  15   9        0.11        5.32      6.99 o 
   0  15   9        1.04        0.86      8.06 o 
   1  15   9        1.33       -7.73     11.07 o 
  -2  16   9       91.66      100.13     13.48 o 
  -1  16   9       18.98       14.25      9.79 o 
   0  16   9       85.49       84.25     15.62 o 
  -8   0  10       97.56       96.80     21.66 o 
  -6   0  10      193.47      233.43     23.40 o 
  -4   0  10     2359.68     2614.27     63.51 o 
  -2   0  10      529.71      505.99     27.44 o 
   0   0  10      268.24      244.05     13.37 o 
   2   0  10       65.86       53.54     14.55 o 
   4   0  10      134.94      132.44     14.74 o 
   6   0  10       23.67       28.22     10.64 o 
  -9   1  10       10.94        8.67      9.42 o 
  -8   1  10       26.64       33.70     14.69 o 
  -7   1  10        2.27        6.06      7.12 o 
  -6   1  10      175.94      186.41     12.60 o 
  -5   1  10       45.86       48.29      7.66 o 
  -4   1  10       27.27       18.51      5.44 o 
  -3   1  10       50.63       57.99      7.16 o 
  -2   1  10      487.39      472.61     17.75 o 
  -1   1  10      578.96      563.62     16.14 o 
   0   1  10      614.53      529.43     15.29 o 
   1   1  10      242.95      205.22     14.08 o 
   2   1  10     1094.24     1119.40     74.59 o 
   3   1  10       94.11      115.82      9.34 o 
   4   1  10      376.86      421.15     35.44 o 
   5   1  10      394.49      407.37     40.92 o 
   6   1  10      221.79      243.61     34.41 o 
   7   1  10       11.34        8.11      6.64 o 
  -9   2  10       35.67       18.04     14.62 o 
  -8   2  10      162.95      181.96     44.05 o 
  -7   2  10       11.00        6.64      7.36 o 
  -6   2  10      105.71      112.49     13.75 o 
  -5   2  10      659.96      679.98     50.69 o 
  -4   2  10      348.36      376.82     18.38 o 
  -3   2  10     1703.51     1783.08     48.90 o 
  -2   2  10      304.54      326.03     17.76 o 
  -1   2  10     2552.38     2437.22     79.20 o 
   0   2  10      252.01      234.65     11.35 o 
   1   2  10      553.02      498.61     32.45 o 
   2   2  10       12.96       16.04      5.70 o 
   3   2  10        6.59       17.11      5.30 o 
   4   2  10        0.18        5.03      4.81 o 
   5   2  10       42.24       53.71      8.28 o 
   6   2  10       40.50       46.81      8.38 o 
   7   2  10       30.80       35.22      9.31 o 
  -9   3  10       98.05       99.72     23.12 o 
  -8   3  10        4.60        3.04      7.81 o 
  -7   3  10      161.54      159.93     16.99 o 
  -6   3  10        0.23       -3.19      5.58 o 
  -5   3  10      442.71      421.63     23.51 o 
  -4   3  10       21.75       26.45      5.99 o 
  -3   3  10       11.61       12.94      5.04 o 
  -2   3  10       23.13       23.07      5.38 o 
  -1   3  10      350.01      319.06     12.81 o 
   0   3  10      652.98      630.36     22.81 o 
   1   3  10     1704.89     1743.99     71.18 o 
   2   3  10       61.16       57.53      8.17 o 
   3   3  10      209.78      210.63     22.47 o 
   4   3  10       15.47       18.64      5.82 o 
   5   3  10      300.82      325.31     28.88 o 
   6   3  10       18.50       20.27      7.62 o 
  -9   4  10       37.78       37.19     12.39 o 
  -8   4  10       15.55       18.45      9.87 o 
  -7   4  10       30.94       33.52     10.54 o 
  -6   4  10      187.24      200.12     16.57 o 
  -5   4  10      986.64      974.11    133.32 o 
  -4   4  10      283.61      305.93     13.63 o 
  -3   4  10     2752.22     2766.91    122.47 o 
  -2   4  10     1086.26     1043.79     27.98 o 
  -1   4  10     1041.81     1027.51     31.25 o 
   0   4  10      185.52      150.22     22.07 o 
   1   4  10      880.78      866.22     29.54 o 
   2   4  10       14.46       14.25      5.99 o 
   3   4  10       85.92      104.24     10.78 o 
   4   4  10       46.25       50.37      8.78 o 
   5   4  10        2.36        5.44      5.27 o 
   6   4  10       42.91       49.01      9.71 o 
  -8   5  10       37.84       46.12     12.53 o 
  -7   5  10        0.34       -0.41      7.45 o 
  -6   5  10      225.59      255.33     18.65 o 
  -5   5  10        8.33        6.34      6.89 o 
  -4   5  10       36.69       44.98      9.77 o 
  -3   5  10        2.41        4.05      4.26 o 
  -2   5  10      256.79      240.18     11.93 o 
  -1   5  10       10.62       13.85      4.76 o 
   0   5  10      535.82      498.15     31.52 o 
   1   5  10      467.58      499.96     20.41 o 
   2   5  10     1928.26     1867.29    101.02 o 
   3   5  10      497.71      485.28     25.37 o 
   4   5  10       70.79       83.61     10.62 o 
   5   5  10      182.38      167.00     16.92 o 
   6   5  10      111.13      150.36     38.96 o 
  -8   6  10       60.06       40.53     12.85 o 
  -7   6  10        8.41        8.40      8.11 o 
  -6   6  10      472.56      484.28     61.14 o 
  -5   6  10       15.37       25.53      9.27 o 
  -4   6  10      435.11      442.64     22.34 o 
  -3   6  10       66.69       74.72      8.08 o 
  -2   6  10      532.58      501.57     30.23 o 
  -1   6  10       30.34       35.26      6.22 o 
   0   6  10      282.13      272.31     17.49 o 
   1   6  10       72.52       71.72      7.03 o 
   2   6  10      109.64      115.50     12.65 o 
   3   6  10       25.74       32.00      7.59 o 
   4   6  10       65.49       60.67      9.74 o 
   5   6  10        2.73        0.92      5.43 o 
   6   6  10       40.05       54.01     13.61 o 
  -8   7  10        0.91       -0.65      8.95 o 
  -7   7  10      105.74      120.70     16.98 o 
  -6   7  10      154.02      142.87     16.99 o 
  -5   7  10       18.71       25.81      9.65 o 
  -4   7  10        1.41        7.33      6.80 o 
  -3   7  10        9.25       13.62      9.30 o 
  -2   7  10      319.02      303.70     17.48 o 
  -1   7  10      833.78      724.65     36.82 o 
   0   7  10      157.95      176.16     11.90 o 
   1   7  10     1060.23     1059.09     65.61 o 
   2   7  10      746.50      788.14     51.33 o 
   3   7  10      202.34      177.36     13.11 o 
   4   7  10      338.69      324.30     22.37 o 
   5   7  10        6.49        9.47      9.32 o 
   6   7  10      106.07      120.40     24.41 o 
  -8   8  10       55.44       56.41     14.72 o 
  -7   8  10       21.45       23.57     10.41 o 
  -6   8  10       25.17       27.42     10.47 o 
  -5   8  10      583.42      559.33     33.43 o 
  -4   8  10       72.97       68.90     12.26 o 
  -3   8  10     1016.36     1088.23    100.87 o 
  -2   8  10      160.80      134.38     10.27 o 
  -1   8  10       15.20        9.88      4.99 o 
   0   8  10      583.98      563.47     25.62 o 
   1   8  10      393.42      398.24     19.42 o 
   2   8  10        0.45        3.54      5.29 o 
   3   8  10      190.25      201.98     14.06 o 
   4   8  10        6.54       10.09      6.18 o 
   5   8  10        2.91        2.83      9.07 o 
  -7   9  10       69.65       89.57     15.89 o 
  -6   9  10       30.25       28.91     17.30 o 
  -5   9  10       71.97       93.38     14.72 o 
  -4   9  10        0.47       -1.70      6.92 o 
  -3   9  10       85.01       92.65     13.49 o 
  -2   9  10       19.83       20.60      8.16 o 
  -1   9  10      235.87      225.44     12.98 o 
   0   9  10        2.57        5.90      4.67 o 
   1   9  10       27.94       22.13      5.89 o 
   2   9  10      136.74      142.86     12.48 o 
   3   9  10      115.88      116.31     11.93 o 
   4   9  10        9.94        7.65      8.54 o 
   5   9  10      257.31      266.76     28.97 o 
  -7  10  10       89.03      107.59     17.58 o 
  -6  10  10      108.40      119.11     17.18 o 
  -5  10  10      261.83      271.84     21.27 o 
  -4  10  10       30.24       36.49     10.53 o 
  -3  10  10      168.68      176.28     19.50 o 
  -2  10  10      440.68      463.07     26.36 o 
  -1  10  10      353.48      367.10     20.80 o 
   0  10  10      200.14      196.70      9.93 o 
   1  10  10      164.31      179.79     11.08 o 
   2  10  10       80.32       71.22     10.31 o 
   3  10  10        0.08        5.77      8.09 o 
   4  10  10       21.15       25.57     10.97 o 
   5  10  10       32.43       33.62     12.61 o 
  -6  11  10        1.98        5.48      9.31 o 
  -5  11  10        0.30        8.41      9.12 o 
  -4  11  10        6.69        7.40      8.22 o 
  -3  11  10       72.79       78.01     13.64 o 
  -2  11  10       45.44       48.78     11.04 o 
  -1  11  10        2.93        3.44      5.65 o 
   0  11  10        1.52        1.27      4.13 o 
   1  11  10      482.23      515.72     28.66 o 
   2  11  10      374.17      372.68     37.13 o 
   3  11  10       26.07       34.78     11.58 o 
   4  11  10       57.48       91.97     21.90 o 
  -6  12  10       91.05       92.21     16.68 o 
  -5  12  10        3.14        0.58      8.91 o 
  -4  12  10      191.01      236.50     20.68 o 
  -3  12  10        0.57       -4.81      7.58 o 
  -2  12  10      166.97      178.29     18.08 o 
  -1  12  10       16.01       17.45      7.14 o 
   0  12  10      147.53      169.57     11.96 o 
   1  12  10       20.20       30.97      7.00 o 
   2  12  10       11.24       11.01      8.95 o 
   3  12  10       11.84       15.19      9.81 o 
   4  12  10        2.61       14.13     10.30 o 
  -5  13  10        2.77       -3.10      9.04 o 
  -4  13  10        0.70       -2.27      8.56 o 
  -3  13  10       22.49       18.06     10.36 o 
  -2  13  10        3.34        5.10      6.56 o 
  -1  13  10       77.01       77.82     11.16 o 
   0  13  10      134.20      152.29     13.65 o 
   1  13  10      131.18      139.49     16.64 o 
   2  13  10      395.98      410.75     42.44 o 
   3  13  10       65.45       58.97     13.91 o 
  -4  14  10       84.49       96.73     16.85 o 
  -3  14  10       80.76       85.01     15.59 o 
  -2  14  10       13.33       12.03      7.44 o 
  -1  14  10       24.29       28.02      8.77 o 
   0  14  10       59.33       66.56     10.86 o 
   1  14  10       49.77       47.84     17.48 o 
   2  14  10        0.72       11.56     16.85 o 
  -3  15  10       55.86       59.25     14.69 o 
  -2  15  10        0.04       -0.05      7.25 o 
  -1  15  10       48.26       56.62     10.94 o 
   0  15  10        0.05       -0.28      8.26 o 
   1  15  10       74.70       93.59     23.05 o 
  -9   0  11       88.45       92.76     23.89 o 
  -7   0  11      144.68      171.79     17.15 o 
  -5   0  11      979.66     1071.03     44.08 o 
  -3   0  11      575.24      536.35     30.50 o 
  -1   0  11       46.06       58.84      8.46 o 
   1   0  11      208.15      211.14     21.52 o 
   3   0  11      700.70      704.34     72.91 o 
   5   0  11      176.21      182.35     27.99 o 
  -9   1  11        2.74       -5.47      8.36 o 
  -8   1  11        7.57        6.55     11.77 o 
  -7   1  11        0.06        0.11      7.35 o 
  -6   1  11        1.24       -1.39      5.51 o 
  -5   1  11      325.70      309.00     15.09 o 
  -4   1  11       71.12       70.58      8.48 o 
  -3   1  11      647.64      643.73     30.27 o 
  -2   1  11       31.75       25.92      5.84 o 
  -1   1  11      300.34      309.98     30.87 o 
   0   1  11      226.01      233.72      9.45 o 
   1   1  11     1069.21     1038.51     31.07 o 
   2   1  11      212.11      229.06     13.53 o 
   3   1  11       93.72       97.76     11.93 o 
   4   1  11      164.52      185.07     18.19 o 
   5   1  11      128.92      140.26     11.90 o 
   6   1  11       25.15       26.14      7.40 o 
  -8   2  11       35.17       40.68     11.88 o 
  -7   2  11      249.19      245.68     23.82 o 
  -6   2  11      350.46      342.47     25.21 o 
  -5   2  11       98.40      105.19     10.34 o 
  -4   2  11       95.09       92.64      9.96 o 
  -3   2  11      209.72      225.65     12.16 o 
  -2   2  11        1.04       -0.84      3.89 o 
  -1   2  11      130.80      134.69      9.73 o 
   0   2  11      783.22      767.51     19.47 o 
   1   2  11       49.03       37.70      8.51 o 
   2   2  11       30.91       27.85      6.69 o 
   3   2  11       13.24       11.95      6.03 o 
   4   2  11      116.52      139.82     11.19 o 
   5   2  11       10.77       11.17      6.26 o 
   6   2  11      229.71      253.50     33.13 o 
  -8   3  11        0.00        0.52      8.10 o 
  -7   3  11       27.62       24.29      9.89 o 
  -6   3  11       12.13       14.46      8.18 o 
  -5   3  11        1.39        0.95      4.46 o 
  -4   3  11      694.38      655.17     36.06 o 
  -3   3  11       20.04       18.66      5.56 o 
  -2   3  11     1824.22     1801.02     74.50 o 
  -1   3  11      191.12      182.29     12.35 o 
   0   3  11     1670.68     1524.36    138.14 o 
   1   3  11      232.84      214.04     15.46 o 
   2   3  11      388.87      451.34     32.18 o 
   3   3  11      102.73      106.68     11.19 o 
   4   3  11      229.75      234.49     16.09 o 
   5   3  11        3.79        3.48      5.49 o 
   6   3  11       19.40       19.43      7.69 o 
  -8   4  11      110.79      111.78     16.64 o 
  -7   4  11       36.57       33.15     16.78 o 
  -6   4  11      123.77      133.11     27.79 o 
  -5   4  11      312.85      283.71     48.29 o 
  -4   4  11      421.02      409.38     16.13 o 
  -3   4  11      376.55      379.34     16.82 o 
  -2   4  11      121.77      102.02      9.30 o 
  -1   4  11       12.86       12.71      4.92 o 
   0   4  11       29.37       18.04      7.70 o 
   1   4  11        9.31       10.19      5.91 o 
   2   4  11      169.68      162.80     12.66 o 
   3   4  11       19.19       17.77      6.68 o 
   4   4  11        4.72        8.85      5.85 o 
   5   4  11       10.77        8.95      6.50 o 
   6   4  11      131.82      141.29     17.92 o 
  -8   5  11        8.04       10.74      9.69 o 
  -7   5  11        0.74        3.29     11.07 o 
  -6   5  11       21.00       16.32      8.94 o 
  -5   5  11       58.57       58.86     11.69 o 
  -4   5  11        5.19        5.52      7.04 o 
  -3   5  11      671.62      629.75     19.47 o 
  -2   5  11      123.47      113.34      9.56 o 
  -1   5  11      602.32      571.21     32.24 o 
   0   5  11      127.00      128.23      9.99 o 
   1   5  11      848.97      804.78     47.15 o 
   2   5  11      460.89      478.04     22.58 o 
   3   5  11      106.60      124.62     12.13 o 
   4   5  11       51.28       57.40      9.56 o 
   5   5  11       56.67       49.58      9.71 o 
   6   5  11        3.26       -1.03      8.96 o 
  -8   6  11       31.47       31.86     11.93 o 
  -7   6  11      334.20      386.58     24.45 o 
  -6   6  11      103.75      129.81     17.55 o 
  -5   6  11      849.31      838.66    129.67 o 
  -4   6  11       33.91       36.67      9.48 o 
  -3   6  11      102.96      105.93      9.68 o 
  -2   6  11        8.72       12.61      4.94 o 
  -1   6  11        3.28        7.25      4.75 o 
   0   6  11      969.10      982.21     57.08 o 
   1   6  11      729.84      692.29     43.82 o 
   2   6  11      143.87      137.78     12.15 o 
   3   6  11       35.99       37.43      8.51 o 
   4   6  11        8.36       11.10      6.55 o 
   5   6  11      102.18      124.30     13.59 o 
   6   6  11        5.21        4.73      9.89 o 
  -8   7  11        0.98        3.70      9.60 o 
  -7   7  11       58.61       62.32     13.81 o 
  -6   7  11       24.96       28.47     10.32 o 
  -5   7  11       17.52       26.28      9.68 o 
  -4   7  11       98.79       97.78     13.84 o 
  -3   7  11      323.50      337.14     28.93 o 
  -2   7  11      244.15      239.58     12.92 o 
  -1   7  11       58.06       66.75      8.50 o 
   0   7  11       13.59        9.45      5.46 o 
   1   7  11     1114.39     1163.58     50.54 o 
   2   7  11      306.55      299.31     23.45 o 
   3   7  11       88.25       88.55     11.05 o 
   4   7  11       44.40       42.83      9.26 o 
   5   7  11       61.68       54.69     13.52 o 
  -7   8  11       12.04       20.67     10.76 o 
  -6   8  11      158.92      160.95     18.46 o 
  -5   8  11        6.16        3.62      7.70 o 
  -4   8  11      163.66      169.94     17.15 o 
  -3   8  11        0.32        3.06      6.94 o 
  -2   8  11        1.90        5.23      6.73 o 
  -1   8  11      247.58      234.95     16.15 o 
   0   8  11       30.60       33.22      7.07 o 
   1   8  11      113.33      111.17     14.70 o 
   2   8  11      139.83      119.37     12.12 o 
   3   8  11       87.10       94.23     11.49 o 
   4   8  11      115.83      117.77     13.07 o 
   5   8  11       51.38       57.78     14.27 o 
  -7   9  11       51.27       64.30     18.38 o 
  -6   9  11       27.66       11.80      9.56 o 
  -5   9  11        1.46        2.63      7.50 o 
  -4   9  11      377.07      351.97     22.45 o 
  -3   9  11       29.78       32.53      9.94 o 
  -2   9  11      493.09      500.13     24.66 o 
  -1   9  11       91.91       96.48     10.13 o 
   0   9  11      680.13      715.30     36.54 o 
   1   9  11        0.04        2.12      5.66 o 
   2   9  11       90.56       95.51     11.05 o 
   3   9  11        0.51       -5.80      5.45 o 
   4   9  11       45.73       41.94     13.72 o 
   5   9  11        0.82       -5.97      8.89 o 
  -7  10  11       46.57       41.41     12.81 o 
  -6  10  11        7.78       15.11      9.62 o 
  -5  10  11       58.48       43.19     12.23 o 
  -4  10  11       71.42       98.91     15.14 o 
  -3  10  11      117.51      128.94     16.12 o 
  -2  10  11       15.24       26.44      9.82 o 
  -1  10  11       37.13       37.25     10.33 o 
   0  10  11       98.44      113.04      9.78 o 
   1  10  11      178.69      166.80     18.10 o 
   2  10  11      109.18      114.20     12.51 o 
   3  10  11       32.77       28.24     11.13 o 
   4  10  11       55.27       52.49     13.71 o 
  -6  11  11        1.03       -2.82      8.41 o 
  -5  11  11       41.56       37.85     12.20 o 
  -4  11  11       33.63       54.07     12.55 o 
  -3  11  11      231.62      239.25     19.94 o 
  -2  11  11       18.26       24.23      9.76 o 
  -1  11  11      380.51      415.37     35.45 o 
   0  11  11      233.74      252.67     16.02 o 
   1  11  11      222.35      219.42     15.14 o 
   2  11  11       38.11       44.07      9.51 o 
   3  11  11       70.85       61.97     13.84 o 
   4  11  11        4.35       12.00     10.86 o 
  -5  12  11       87.68       93.88     16.62 o 
  -4  12  11        3.65        7.94      9.31 o 
  -3  12  11      176.98      176.66     19.18 o 
  -2  12  11       62.87       64.28     13.12 o 
  -1  12  11       14.72       17.50      9.27 o 
   0  12  11        7.20       11.87      7.40 o 
   1  12  11       39.63       55.62     10.15 o 
   2  12  11        6.39        2.05      8.82 o 
   3  12  11       79.90       91.46     15.68 o 
  -5  13  11       48.72       57.56     14.79 o 
  -4  13  11        1.34        1.18      9.25 o 
  -3  13  11       63.69       67.12     14.54 o 
  -2  13  11       24.61       35.56     11.69 o 
  -1  13  11       23.65       44.69     12.10 o 
   0  13  11       42.67       52.91     12.44 o 
   1  13  11      165.14      182.03     26.95 o 
   2  13  11       84.17       86.56     15.41 o 
  -4  14  11       48.03       41.76     13.17 o 
  -3  14  11        0.76       -1.86      8.84 o 
  -2  14  11       15.63       16.09     10.73 o 
  -1  14  11       20.63       32.93      9.27 o 
   0  14  11       40.52       55.84     13.35 o 
  -1  15  11       29.09       41.77     10.37 o 
  -8   0  12       62.82       66.09     19.78 o 
  -6   0  12        0.86        8.78      8.06 o 
  -4   0  12       54.60       58.41     10.95 o 
  -2   0  12       22.78       35.40      8.36 o 
   0   0  12       99.91       69.36     15.11 o 
   2   0  12      609.49      532.87     35.10 o 
   4   0  12      645.83      665.02    104.42 o 
   6   0  12      108.15      118.70     17.54 o 
  -8   1  12       69.94       55.26     13.42 o 
  -7   1  12       13.56        2.16      8.02 o 
  -6   1  12      423.00      415.59     18.58 o 
  -5   1  12       76.42       77.97     10.19 o 
  -4   1  12      819.80      822.01     31.86 o 
  -3   1  12      261.00      280.70     13.97 o 
  -2   1  12      336.28      354.99     15.11 o 
  -1   1  12      109.97      116.94      8.12 o 
   0   1  12       41.71       43.33      8.95 o 
   1   1  12       74.11       58.22     10.51 o 
   2   1  12      128.87      119.00     13.86 o 
   3   1  12      105.63       92.76     11.18 o 
   4   1  12        0.01        0.03      5.18 o 
   5   1  12        4.81        1.34      5.62 o 
   6   1  12        5.45       11.11      7.12 o 
  -8   2  12        0.26       -5.89      8.43 o 
  -7   2  12      199.04      222.64     38.68 o 
  -6   2  12        8.76       16.10      8.41 o 
  -5   2  12       56.79       73.26      9.55 o 
  -4   2  12       65.16       74.55      9.31 o 
  -3   2  12       46.17       40.26      7.42 o 
  -2   2  12      307.52      315.89     14.43 o 
  -1   2  12      363.21      321.49     14.22 o 
   0   2  12       82.99       76.08     11.21 o 
   1   2  12      111.25       97.37     12.53 o 
   2   2  12       30.93       33.25      7.51 o 
   3   2  12      346.36      362.70     24.15 o 
   4   2  12        3.25        7.78      6.37 o 
   5   2  12      110.23      134.45     12.17 o 
   6   2  12       17.30       26.72      8.02 o 
  -8   3  12       34.76       38.78     12.43 o 
  -7   3  12       89.91       99.05     15.47 o 
  -6   3  12        0.99       -0.04      7.06 o 
  -5   3  12      586.45      573.83     34.71 o 
  -4   3  12       28.97       32.31      7.21 o 
  -3   3  12      804.66      760.62     29.36 o 
  -2   3  12      626.98      607.39     27.16 o 
  -1   3  12      627.16      586.81     22.56 o 
   0   3  12        0.49       -1.18      5.05 o 
   1   3  12      565.85      511.06     23.85 o 
   2   3  12        0.68       -2.64      4.81 o 
   3   3  12      104.99       80.96     10.84 o 
   4   3  12        3.10        7.02      6.59 o 
   5   3  12       19.37       26.91      8.43 o 
  -8   4  12       40.21       51.44     13.26 o 
  -7   4  12       84.44       98.63     15.89 o 
  -6   4  12       33.90       26.85      9.74 o 
  -5   4  12       29.48       33.09     10.04 o 
  -4   4  12       34.81       35.36      7.33 o 
  -3   4  12      317.85      290.97     19.27 o 
  -2   4  12      111.01      113.28     10.14 o 
  -1   4  12      222.11      203.08     12.09 o 
   0   4  12        0.52       -2.48      6.23 o 
   1   4  12      201.99      215.96     16.40 o 
   2   4  12       38.15       51.72      8.82 o 
   3   4  12      122.84      133.05     12.97 o 
   4   4  12       54.45       67.01     10.59 o 
   5   4  12      105.14      106.86     12.96 o 
  -8   5  12       73.99       77.62     15.54 o 
  -7   5  12        4.90        0.56      8.22 o 
  -6   5  12      294.93      293.91     21.24 o 
  -5   5  12       78.10       80.90     13.71 o 
  -4   5  12      607.94      616.06     71.38 o 
  -3   5  12       20.89       19.37      6.06 o 
  -2   5  12       48.48       60.73      8.38 o 
  -1   5  12       58.37       67.03      8.63 o 
   0   5  12       38.20       40.09      6.79 o 
   1   5  12        0.78        3.08      5.58 o 
   2   5  12      423.01      393.01     32.52 o 
   3   5  12        2.13       -1.69      5.42 o 
   4   5  12       19.27       15.58      7.37 o 
   5   5  12        0.75        1.49      6.53 o 
  -8   6  12       18.51       19.65     11.64 o 
  -7   6  12       10.80       16.37     10.30 o 
  -6   6  12       93.89       97.57     15.26 o 
  -5   6  12       17.88       26.39      9.67 o 
  -4   6  12       28.47       28.95      9.52 o 
  -3   6  12        2.40       -0.16      4.58 o 
  -2   6  12       50.56       47.01      7.77 o 
  -1   6  12      179.78      174.10     11.72 o 
   0   6  12      240.04      227.22     20.91 o 
   1   6  12        1.29       -3.76      5.44 o 
   2   6  12      560.08      559.17     21.74 o 
   3   6  12       11.52       16.88      7.24 o 
   4   6  12      216.36      221.91     16.59 o 
   5   6  12        0.03        0.91      6.42 o 
  -7   7  12       57.95       53.53     13.26 o 
  -6   7  12      217.89      222.06     25.66 o 
  -5   7  12      397.76      368.75     23.36 o 
  -4   7  12      204.67      234.12     21.00 o 
  -3   7  12       76.59       85.73     13.03 o 
  -2   7  12      349.15      318.54     17.84 o 
  -1   7  12        4.12        6.32      5.49 o 
   0   7  12      327.29      303.94     20.21 o 
   1   7  12       74.48       67.16     10.07 o 
   2   7  12        0.94        1.76      5.93 o 
   3   7  12       23.64       15.06      7.31 o 
   4   7  12        0.08        1.39      6.31 o 
   5   7  12        4.62        0.96      8.75 o 
  -7   8  12       51.72       60.15     14.53 o 
  -6   8  12        4.57        4.94      8.53 o 
  -5   8  12        2.60        1.60      8.05 o 
  -4   8  12        3.04        3.49      7.34 o 
  -3   8  12       10.32       13.71      8.10 o 
  -2   8  12       40.64       41.87     10.37 o 
  -1   8  12      153.64      170.90     17.99 o 
   0   8  12       32.61       32.10      7.20 o 
   1   8  12       89.66       96.44     11.42 o 
   2   8  12       96.93      110.04     12.39 o 
   3   8  12      254.78      248.63     16.59 o 
   4   8  12       19.69       21.03      8.30 o 
  -7   9  12       44.98       41.88     13.24 o 
  -6   9  12        2.09        6.03      9.07 o 
  -5   9  12      131.47      155.96     18.31 o 
  -4   9  12        3.42        8.47      8.91 o 
  -3   9  12      554.10      569.66     27.76 o 
  -2   9  12        2.00        6.21      7.76 o 
  -1   9  12      738.91      755.38     35.43 o 
   0   9  12       67.49       71.64      9.74 o 
   1   9  12      110.42      103.77     11.88 o 
   2   9  12        8.07        7.62      6.20 o 
   3   9  12        5.26        6.23      6.61 o 
   4   9  12        3.22        5.12      9.97 o 
  -6  10  12       35.05       36.46     12.36 o 
  -5  10  12        0.67        4.79      8.60 o 
  -4  10  12        0.72       11.47      9.55 o 
  -3  10  12       49.94       46.68     12.32 o 
  -2  10  12        0.81        4.75      8.44 o 
  -1  10  12      109.98      122.25     15.70 o 
   0  10  12       87.14       83.36     10.56 o 
   1  10  12      114.72      124.35     12.85 o 
   2  10  12        9.53        9.85      7.33 o 
   3  10  12       66.65       69.35     14.64 o 
  -5  11  12       17.56       17.15     10.31 o 
  -4  11  12      150.83      143.04     18.27 o 
  -3  11  12       18.68       29.14     10.94 o 
  -2  11  12      586.55      645.77     32.21 o 
  -1  11  12       76.10       83.65     14.23 o 
   0  11  12      134.94      150.26     16.69 o 
   1  11  12       46.39       53.77     10.22 o 
   2  11  12       71.07       75.09     11.45 o 
   3  11  12        2.87        1.83      9.40 o 
  -5  12  12       40.90       37.90     13.02 o 
  -4  12  12       34.50       36.37     12.82 o 
  -3  12  12        6.69       14.42      9.88 o 
  -2  12  12        0.38        2.30      9.10 o 
  -1  12  12       12.94       19.90     10.30 o 
   0  12  12      194.91      204.06     19.25 o 
   1  12  12        0.29       -0.24      6.52 o 
   2  12  12      138.52      152.43     18.67 o 
  -4  13  12      124.70      122.70     19.06 o 
  -3  13  12       55.23       71.27     15.26 o 
  -2  13  12       60.32       66.45     17.83 o 
  -1  13  12       16.19       27.49     11.37 o 
   0  13  12       15.45       19.28     10.66 o 
   1  13  12        2.34       12.95     14.83 o 
  -2  14  12       31.16       47.29     17.13 o 
  -1  14  12       70.32      102.91     17.08 o 
   0  14  12        9.30       11.52     10.19 o 
  -7   0  13       13.20        4.53     11.63 o 
  -5   0  13      398.29      357.54     34.61 o 
  -3   0  13      865.81      820.11     42.90 o 
  -1   0  13      440.25      424.37     19.89 o 
   1   0  13       35.88       53.83     15.18 o 
   3   0  13      126.75       91.30     20.13 o 
   5   0  13       78.14       79.06     14.99 o 
  -8   1  13       53.16       47.26     13.65 o 
  -7   1  13      120.96      121.41     13.57 o 
  -6   1  13      102.84      113.28     11.95 o 
  -5   1  13      270.24      306.87     27.38 o 
  -4   1  13      229.75      253.41     20.19 o 
  -3   1  13      219.01      224.77     13.41 o 
  -2   1  13      264.46      278.47     15.09 o 
  -1   1  13       77.86       90.47      7.90 o 
   0   1  13        9.19        2.18      6.06 o 
   1   1  13       22.09       23.28      8.53 o 
   2   1  13       33.29       35.38      9.70 o 
   3   1  13      135.17      140.86     13.46 o 
   4   1  13       44.46       32.65      9.08 o 
   5   1  13       39.27       45.63      8.86 o 
  -8   2  13        0.31       -6.27     12.12 o 
  -7   2  13        3.18       -2.89      7.76 o 
  -6   2  13       10.70        7.64      9.02 o 
  -5   2  13      181.90      183.32     13.74 o 
  -4   2  13      170.97      176.37     12.90 o 
  -3   2  13        0.91        1.34      5.17 o 
  -2   2  13      917.03      859.58     39.85 o 
  -1   2  13      508.96      514.27     18.57 o 
   0   2  13      101.50      105.61     13.65 o 
   1   2  13       70.32       70.76     11.87 o 
   2   2  13      514.81      496.45     25.32 o 
   3   2  13      109.44      119.10     14.96 o 
   4   2  13       56.73       74.67     11.55 o 
   5   2  13        1.79       -3.05      6.48 o 
  -8   3  13      222.69      236.10     38.44 o 
  -7   3  13        1.71        8.21      8.71 o 
  -6   3  13      342.35      348.48     24.27 o 
  -5   3  13       42.69       44.36     10.75 o 
  -4   3  13        9.64       13.10      6.25 o 
  -3   3  13        3.32       -0.49      4.98 o 
  -2   3  13       49.79       49.81      8.37 o 
  -1   3  13      587.50      578.93     22.92 o 
   0   3  13       12.55       15.75      7.83 o 
   1   3  13       92.14       92.37     13.25 o 
   2   3  13       55.93       46.48     11.08 o 
   3   3  13        0.43       -0.81      6.01 o 
   4   3  13      116.25      132.17     14.01 o 
   5   3  13        9.94       11.69      7.69 o 
  -8   4  13        2.02        1.25      9.94 o 
  -7   4  13        4.79       12.85      9.80 o 
  -6   4  13       32.47       26.47     10.65 o 
  -5   4  13       41.08       36.89     10.81 o 
  -4   4  13      199.74      194.55     13.38 o 
  -3   4  13      160.31      153.97     12.28 o 
  -2   4  13      446.22      430.08     17.52 o 
  -1   4  13      450.54      393.78     27.71 o 
   0   4  13      262.04      232.20     22.28 o 
   1   4  13      115.72      140.27     17.93 o 
   2   4  13      435.42      424.38     19.96 o 
   3   4  13      116.05      119.99     13.06 o 
   4   4  13       34.93       26.27      8.46 o 
   5   4  13       12.38        8.34      7.75 o 
  -7   5  13      186.67      168.93     31.65 o 
  -6   5  13       64.95       55.03     12.99 o 
  -5   5  13      315.91      319.91     36.32 o 
  -4   5  13       24.44       33.17      9.89 o 
  -3   5  13       55.10       54.11      8.43 o 
  -2   5  13      407.70      380.33     16.76 o 
  -1   5  13       64.03       66.19      9.15 o 
   0   5  13      186.73      171.22     16.38 o 
   1   5  13       87.42       80.35     12.82 o 
   2   5  13        0.88        0.61      5.92 o 
   3   5  13       73.06       79.21     11.62 o 
   4   5  13       50.86       43.48      9.68 o 
   5   5  13       19.23       21.53      8.88 o 
  -7   6  13       29.81       26.57     11.91 o 
  -6   6  13        6.09        4.38      8.75 o 
  -5   6  13      152.71      149.00     17.83 o 
  -4   6  13        6.34        7.96      8.07 o 
  -3   6  13       10.46        5.60      5.85 o 
  -2   6  13      329.40      329.01     16.10 o 
  -1   6  13      525.84      512.16     23.81 o 
   0   6  13       39.01       34.57      9.57 o 
   1   6  13       90.42       97.62     13.91 o 
   2   6  13       34.14       37.00      9.00 o 
   3   6  13      312.22      282.12     17.78 o 
   4   6  13       18.89       27.25      8.89 o 
  -7   7  13       61.17       51.83     13.56 o 
  -6   7  13      106.01      107.06     16.57 o 
  -5   7  13      217.26      217.74     32.45 o 
  -4   7  13       10.95       16.94      8.89 o 
  -3   7  13      206.33      193.07     17.57 o 
  -2   7  13       79.32       78.71     10.10 o 
  -1   7  13       21.29       29.05      7.41 o 
   0   7  13       14.73       10.15      7.63 o 
   1   7  13       46.42       65.34     12.18 o 
   2   7  13        9.13        6.24      6.56 o 
   3   7  13       92.70       97.96     12.72 o 
   4   7  13       23.28       14.88      7.95 o 
  -6   8  13        0.36       -0.16      8.40 o 
  -5   8  13       39.65       32.78     11.01 o 
  -4   8  13      177.44      185.95     19.85 o 
  -3   8  13      153.70      152.23     17.15 o 
  -2   8  13      205.77      200.71     17.76 o 
  -1   8  13      425.00      421.69     19.02 o 
   0   8  13      168.31      151.29     19.50 o 
   1   8  13        1.98        3.81      6.41 o 
   2   8  13      145.31      158.72     14.55 o 
   3   8  13       18.86       20.54      8.49 o 
   4   8  13       26.37       23.30      9.42 o 
  -6   9  13       64.78       85.47     15.81 o 
  -5   9  13       14.93       24.72     10.88 o 
  -4   9  13       74.15       86.81     14.82 o 
  -3   9  13       17.10       14.35      9.10 o 
  -2   9  13      250.78      257.40     19.78 o 
  -1   9  13       25.11       25.31      7.73 o 
   0   9  13       11.10        8.35      7.95 o 
   1   9  13       16.66       20.78      7.66 o 
   2   9  13       21.44       28.77      8.88 o 
   3   9  13        4.29        1.28      6.85 o 
  -5  10  13        0.41        4.27      9.35 o 
  -4  10  13      105.52      108.11     16.81 o 
  -3  10  13       99.97      107.11     16.29 o 
  -2  10  13      443.45      487.76     26.92 o 
  -1  10  13      337.26      366.89     23.31 o 
   0  10  13      155.00      187.78     17.96 o 
   1  10  13       81.51       98.92     14.19 o 
   2  10  13       86.21       88.63     12.75 o 
   3  10  13       16.93       12.52     10.89 o 
  -5  11  13      197.17      157.40     20.21 o 
  -4  11  13       14.82       10.05     10.19 o 
  -3  11  13       55.77       73.75     14.67 o 
  -2  11  13        2.18       -9.22      7.74 o 
  -1  11  13       93.23       89.81     14.99 o 
   0  11  13       71.44       81.20     21.24 o 
   1  11  13        2.83        1.93      6.89 o 
   2  11  13        2.96        2.47      7.24 o 
  -4  12  13        0.08        4.68     10.29 o 
  -3  12  13       27.25       28.07     12.41 o 
  -2  12  13        5.51       14.14     10.37 o 
  -1  12  13      110.41      127.79     17.66 o 
   0  12  13        0.31        0.21     13.09 o 
   1  12  13       96.19      124.53     18.09 o 
  -2  13  13       38.65       49.29     13.56 o 
  -1  13  13        0.06       -5.92      8.89 o 
   0  13  13        7.30        8.84     14.69 o 
  -6   0  14      381.14      383.74     58.15 o 
  -4   0  14      988.46      963.59     70.13 o 
  -2   0  14      820.27      804.12     32.97 o 
   0   0  14        4.43       -1.81      9.61 o 
   2   0  14       13.48       12.88     11.84 o 
   4   0  14        0.97       -2.72     10.79 o 
  -7   1  14       24.21       23.15      8.93 o 
  -6   1  14       24.75       27.90      7.52 o 
  -5   1  14        3.05        0.91      6.48 o 
  -4   1  14       22.56       12.37      7.08 o 
  -3   1  14       49.09       62.80      8.13 o 
  -2   1  14        0.47        0.88      4.61 o 
  -1   1  14       81.16       79.59     13.07 o 
   0   1  14      236.58      213.69     22.77 o 
   1   1  14        2.22       -6.25      5.79 o 
   2   1  14      197.95      161.39     17.21 o 
   3   1  14      122.73      117.58     16.44 o 
   4   1  14      180.51      199.29     17.38 o 
  -7   2  14       90.74       72.00     14.94 o 
  -6   2  14       65.39       62.46     15.70 o 
  -5   2  14      510.94      501.92     34.56 o 
  -4   2  14       15.88        9.22      6.44 o 
  -3   2  14      360.20      365.72     17.19 o 
  -2   2  14       81.39      103.01     10.71 o 
  -1   2  14      655.49      671.02     28.33 o 
   0   2  14       33.73       37.10     10.15 o 
   1   2  14       25.61       24.04      9.19 o 
   2   2  14      100.75       82.12     13.85 o 
   3   2  14       24.07       26.97     10.15 o 
   4   2  14        4.85       -2.83      6.81 o 
  -7   3  14       80.06       86.36     15.76 o 
  -6   3  14        2.02       -1.47      7.66 o 
  -5   3  14        0.55       -4.12      7.50 o 
  -4   3  14       25.06       17.59      6.98 o 
  -3   3  14       21.61       18.15      6.95 o 
  -2   3  14        3.93        3.38      5.49 o 
  -1   3  14      675.29      629.64     27.89 o 
   0   3  14      108.84       95.64     14.13 o 
   1   3  14      203.14      209.02     18.14 o 
   2   3  14        0.15       -0.79      6.75 o 
   3   3  14      170.71      188.39     15.97 o 
   4   3  14       12.64       13.21      8.19 o 
  -7   4  14       81.70       83.53     23.78 o 
  -6   4  14       14.32       18.69     10.04 o 
  -5   4  14      104.34      102.97     15.49 o 
  -4   4  14        3.50        1.16      5.95 o 
  -3   4  14      217.39      228.79     14.13 o 
  -2   4  14      129.75      130.85     11.84 o 
  -1   4  14      475.41      448.67     24.22 o 
   0   4  14      293.91      294.12     24.83 o 
   1   4  14      323.17      290.62     20.53 o 
   2   4  14      105.91       96.36     14.96 o 
   3   4  14        0.75        1.59      6.62 o 
   4   4  14        0.60        6.34      7.02 o 
  -7   5  14        1.99        4.86      9.30 o 
  -6   5  14       46.33       58.04     13.45 o 
  -5   5  14        5.33        2.37      7.83 o 
  -4   5  14       28.00       22.82      9.60 o 
  -3   5  14        6.34        8.88      6.15 o 
  -2   5  14       13.07       16.85      6.88 o 
  -1   5  14       70.86       81.27     16.12 o 
   0   5  14      123.17      111.34     16.30 o 
   1   5  14        1.50        0.12      7.23 o 
   2   5  14      261.02      248.99     19.54 o 
   3   5  14       61.58       69.50     11.66 o 
   4   5  14      136.54      153.37     15.69 o 
  -7   6  14        1.88        4.57     10.14 o 
  -6   6  14      338.01      320.13     24.97 o 
  -5   6  14        4.15        0.30      8.20 o 
  -4   6  14      137.87      145.44     17.12 o 
  -3   6  14       87.59       95.46     14.42 o 
  -2   6  14      560.25      557.26     21.22 o 
  -1   6  14       12.39       20.60      8.81 o 
   0   6  14       30.03       41.06     10.88 o 
   1   6  14       96.77      102.33     18.28 o 
   2   6  14      116.95      124.72     13.71 o 
   3   6  14        0.52        1.75      7.07 o 
   4   6  14        4.66        3.42      7.48 o 
  -6   7  14       45.61       52.66     13.97 o 
  -5   7  14       34.49       35.51     12.09 o 
  -4   7  14       19.69       31.61     14.10 o 
  -3   7  14       13.84       17.58      9.06 o 
  -2   7  14       83.12       81.08     10.74 o 
  -1   7  14       22.40       21.12      9.15 o 
   0   7  14      141.44      133.97     16.16 o 
   1   7  14       26.58       32.66     10.64 o 
   2   7  14      220.40      230.18     24.36 o 
   3   7  14       41.15       41.92     10.21 o 
  -6   8  14       54.44       49.00     13.40 o 
  -5   8  14      165.43      159.62     19.23 o 
  -4   8  14       78.53       75.02     14.01 o 
  -3   8  14      390.98      384.27     41.75 o 
  -2   8  14      265.86      294.59     21.62 o 
  -1   8  14       85.73       92.98     14.26 o 
   0   8  14       45.30       51.76     11.88 o 
   1   8  14       70.74       87.33     14.53 o 
   2   8  14        2.71        4.18      7.11 o 
   3   8  14        3.41        0.37      6.82 o 
  -5   9  14        2.55        4.09      9.26 o 
  -4   9  14       14.66       15.17     10.27 o 
  -3   9  14       14.01        9.43      9.90 o 
  -2   9  14       10.14       11.65      9.53 o 
  -1   9  14      270.20      295.40     32.45 o 
   0   9  14       51.72       46.98     11.21 o 
   1   9  14       42.05       48.08     12.01 o 
   2   9  14        1.09        1.11      6.86 o 
  -5  10  14      105.58      118.27     18.16 o 
  -4  10  14       47.47       42.69     13.54 o 
  -3  10  14      140.41      142.93     18.63 o 
  -2  10  14       91.40       96.75     15.72 o 
  -1  10  14      144.10      182.10     27.99 o 
   0  10  14       82.38       79.16     14.26 o 
   1  10  14        9.69       10.98      8.95 o 
   2  10  14       51.64       65.94     11.79 o 
  -4  11  14        9.07       20.20     11.50 o 
  -3  11  14        6.64       11.30      9.90 o 
  -2  11  14        2.81        3.86      8.63 o 
  -1  11  14      109.06      155.15     27.37 o 
   0  11  14       26.08       26.81     16.30 o 
   1  11  14        6.90        8.76      9.53 o 
  -2  12  14      199.80      216.05     22.06 o 
  -1  12  14        0.08       -0.21     14.62 o 
  -7   0  15      254.37      224.44     32.24 o 
  -5   0  15      252.77      249.73     28.69 o 
  -3   0  15      544.64      543.14     32.24 o 
  -1   0  15       53.65       49.79     15.95 o 
   1   0  15        3.33        2.16     11.00 o 
   3   0  15      128.77      124.23     24.44 o 
  -7   1  15       12.74        3.19      9.33 o 
  -6   1  15       41.70       31.16      9.11 o 
  -5   1  15      170.83      149.59     12.48 o 
  -4   1  15      196.75      200.04     13.04 o 
  -3   1  15      207.39      186.79     12.41 o 
  -2   1  15        3.22        3.23      4.79 o 
  -1   1  15      153.72      183.16     17.93 o 
   0   1  15       54.66       57.79     12.25 o 
   1   1  15      191.37      186.90     18.81 o 
   2   1  15       94.97      110.38     15.85 o 
   3   1  15       91.24       97.42     15.83 o 
   4   1  15        3.01        6.38      8.85 o 
  -7   2  15       70.31       79.21     15.90 o 
  -6   2  15      195.68      203.13     38.58 o 
  -5   2  15       70.72       82.85     11.62 o 
  -4   2  15       78.79       83.33     11.30 o 
  -3   2  15        0.71        2.19      6.14 o 
  -2   2  15      211.61      219.74     14.08 o 
  -1   2  15        0.30        0.70      7.42 o 
   0   2  15       14.30       13.38      8.98 o 
   1   2  15       32.07       28.43     10.52 o 
   2   2  15        1.98        4.45      7.65 o 
   3   2  15        8.34       11.75      9.20 o 
  -7   3  15        5.05        2.29      9.57 o 
  -6   3  15        2.76        0.63      8.92 o 
  -5   3  15        7.26       10.74      9.31 o 
  -4   3  15        0.95       -0.14      6.08 o 
  -3   3  15       22.24       14.05      7.00 o 
  -2   3  15      524.99      460.62     21.81 o 
  -1   3  15       23.14       26.28      9.75 o 
   0   3  15      814.02      765.87     32.45 o 
   1   3  15        6.89       11.64      8.93 o 
   2   3  15      328.66      319.04     23.14 o 
   3   3  15        0.47        2.01      7.68 o 
  -6   4  15       52.58       62.28     13.85 o 
  -5   4  15       15.59       10.33      8.96 o 
  -4   4  15      151.62      149.86     17.34 o 
  -3   4  15       19.16       24.00      7.78 o 
  -2   4  15       56.16       55.22      9.20 o 
  -1   4  15       56.15       51.55     12.02 o 
   0   4  15       50.53       42.36     11.37 o 
   1   4  15        0.01        2.92      7.50 o 
   2   4  15       25.77       21.59      9.77 o 
   3   4  15       14.59       13.30      9.45 o 
  -6   5  15        1.30        1.88      9.17 o 
  -5   5  15        5.40       13.00      9.40 o 
  -4   5  15      124.30      106.88     18.00 o 
  -3   5  15       17.95       11.82      6.98 o 
  -2   5  15      163.94      163.63     13.62 o 
  -1   5  15      453.39      437.58     37.78 o 
   0   5  15      114.43      111.11     15.67 o 
   1   5  15      225.65      234.72     19.87 o 
   2   5  15       16.50       17.14      9.75 o 
   3   5  15      139.25      164.68     16.23 o 
  -6   6  15        4.47        9.59      9.81 o 
  -5   6  15      387.94      362.94     55.64 o 
  -4   6  15        0.22        0.80      7.88 o 
  -3   6  15      246.56      256.81     22.60 o 
  -2   6  15        7.78       12.59      7.18 o 
  -1   6  15       99.87      101.53     15.09 o 
   0   6  15        7.63        2.91      8.03 o 
   1   6  15       14.95       11.60      9.43 o 
   2   6  15        4.62        0.59      8.37 o 
   3   6  15       13.38       15.12      8.18 o 
  -5   7  15       77.27       75.59     15.18 o 
  -4   7  15        6.50        1.87      8.56 o 
  -3   7  15      177.22      174.56     19.00 o 
  -2   7  15        5.43        7.06      6.73 o 
  -1   7  15       45.45       34.58     10.77 o 
   0   7  15       73.79       92.97     15.09 o 
   1   7  15      161.41      164.97     18.51 o 
   2   7  15       49.64       44.37     12.53 o 
  -5   8  15       35.55       44.68     13.19 o 
  -4   8  15      130.45      126.61     18.05 o 
  -3   8  15        1.08       -1.06      8.16 o 
  -2   8  15       59.44       80.12     14.33 o 
  -1   8  15       15.02       18.09      9.41 o 
   0   8  15       44.12       24.11     10.60 o 
   1   8  15       27.93       29.37     10.86 o 
   2   8  15        0.92       -1.55      8.02 o 
  -4   9  15      111.16       96.28     16.56 o 
  -3   9  15        9.21       10.63      9.87 o 
  -2   9  15      145.55      149.35     18.11 o 
  -1   9  15        2.71        0.42     13.51 o 
   0   9  15      154.34      177.44     19.17 o 
   1   9  15       16.57       20.06     10.11 o 
  -3  10  15        5.24       10.33     10.41 o 
  -2  10  15       17.00       26.04     11.24 o 
  -1  10  15        7.99        8.91     14.14 o 
   0  10  15        9.38       12.05     14.97 o 
  -6   0  16       24.56       29.53     11.50 o 
  -4   0  16       30.42       44.31     12.60 o 
  -2   0  16       50.58       48.96     16.92 o 
   0   0  16       16.30       14.48     13.65 o 
   2   0  16      246.12      206.68     29.46 o 
  -6   1  16       42.51       41.09     10.31 o 
  -5   1  16       86.24       71.83      9.98 o 
  -4   1  16      302.26      280.34     15.05 o 
  -3   1  16      134.33      125.91     11.22 o 
  -2   1  16      175.76      183.02     18.81 o 
  -1   1  16       77.99       90.86     15.04 o 
   0   1  16      185.59      183.92     19.38 o 
   1   1  16       35.63       31.30     11.00 o 
   2   1  16       24.82       19.33     10.04 o 
   3   1  16        6.04        9.88      9.62 o 
  -6   2  16       96.29      112.82     14.21 o 
  -5   2  16       84.19       92.63     12.45 o 
  -4   2  16       24.00       32.75      8.01 o 
  -3   2  16        0.80        0.30      5.53 o 
  -2   2  16       25.30       30.78     10.75 o 
  -1   2  16        0.22       -1.61      7.43 o 
   0   2  16      120.02      119.95     16.86 o 
   1   2  16      151.54      123.12     16.86 o 
   2   2  16       21.68       23.70     10.64 o 
   3   2  16       63.38       63.19     14.67 o 
  -6   3  16        0.34       -3.31      9.07 o 
  -5   3  16       36.53       30.03     12.02 o 
  -4   3  16       47.68       48.47      9.96 o 
  -3   3  16      245.14      266.24     16.41 o 
  -2   3  16       23.12       24.65     10.02 o 
  -1   3  16      393.84      384.84     24.64 o 
   0   3  16        0.24       -3.75      7.99 o 
   1   3  16      154.75      145.25     18.27 o 
   2   3  16        0.07       -5.98      7.27 o 
  -6   4  16       29.26       35.12     12.39 o 
  -5   4  16      177.79      185.97     20.53 o 
  -4   4  16       39.37       35.41     11.82 o 
  -3   4  16       35.33       27.69      8.48 o 
  -2   4  16        0.43        4.78      8.75 o 
  -1   4  16       72.10       52.07     12.55 o 
   0   4  16       11.88        7.13      9.48 o 
   1   4  16       66.10       58.74     15.56 o 
   2   4  16       31.21       42.71     12.34 o 
  -5   5  16       77.04       71.23     15.51 o 
  -4   5  16      183.12      171.71     19.50 o 
  -3   5  16      141.78      155.51     14.31 o 
  -2   5  16      187.31      202.19     19.79 o 
  -1   5  16      206.11      206.48     19.76 o 
   0   5  16      277.27      255.10     21.04 o 
   1   5  16       18.33       20.60     10.21 o 
   2   5  16       41.60       53.81     13.34 o 
  -5   6  16        7.53        5.94      9.57 o 
  -4   6  16       47.19       51.73     13.48 o 
  -3   6  16       16.06       12.51      9.80 o 
  -2   6  16       11.67       11.32      9.60 o 
  -1   6  16        3.99        1.78      8.68 o 
   0   6  16      109.28      118.52     17.04 o 
   1   6  16        1.46        3.92      8.60 o 
   2   6  16      129.32      152.10     19.17 o 
  -4   7  16      212.30      183.14     20.70 o 
  -3   7  16       28.35       30.06     11.42 o 
  -2   7  16       61.40       85.79     22.63 o 
  -1   7  16      164.36      168.64     19.01 o 
   0   7  16       70.35       75.68     14.97 o 
   1   7  16        5.68        9.97      9.55 o 
  -4   8  16        0.42        4.46     10.10 o 
  -3   8  16        3.16        5.33      9.17 o 
  -2   8  16       10.19       10.79     15.74 o 
  -1   8  16        0.53        2.69      8.43 o 
   0   8  16       20.95       29.13     11.30 o 
  -3   9  16       50.58       40.98     12.97 o 
  -2   9  16        0.11       -6.75     13.51 o 
  -1   9  16       82.20       99.65     24.72 o 
  -5   0  17       19.08       11.58     10.29 o 
  -3   0  17       13.51       12.88     14.48 o 
  -1   0  17      164.83      160.03     26.81 o 
   1   0  17      121.00      123.82     25.00 o 
  -5   1  17      127.66      126.28     12.72 o 
  -4   1  17      159.68      139.56     12.37 o 
  -3   1  17      140.10      156.54     19.05 o 
  -2   1  17       87.58       78.36     14.63 o 
  -1   1  17       84.77       88.85     14.99 o 
   0   1  17       12.37        8.74      9.28 o 
   1   1  17        2.45        4.28     10.76 o 
  -5   2  17        2.90        5.83      7.96 o 
  -4   2  17        4.37       -1.21      6.16 o 
  -3   2  17        9.37        8.34      9.80 o 
  -2   2  17       16.78       13.47     10.17 o 
  -1   2  17       28.11       33.31     11.75 o 
   0   2  17      299.35      318.74     23.81 o 
   1   2  17       35.20       30.57     11.82 o 
  -5   3  17        0.33        0.45      9.37 o 
  -4   3  17      101.13      102.41     13.33 o 
  -3   3  17        0.49        2.70      9.24 o 
  -2   3  17      141.27      156.33     18.71 o 
  -1   3  17       31.67       27.26     11.31 o 
   0   3  17       24.15       34.25     12.16 o 
   1   3  17        0.72        0.91      8.96 o 
  -5   4  17       20.77       31.68     12.23 o 
  -4   4  17       27.80       25.28     11.47 o 
  -3   4  17       12.42        9.11      9.82 o 
  -2   4  17      233.47      223.37     21.39 o 
  -1   4  17       31.08       32.75     11.93 o 
   0   4  17      162.01      166.30     19.71 o 
   1   4  17       20.37       24.33     10.66 o 
  -4   5  17        6.94       13.13     10.19 o 
  -3   5  17       59.45       78.76     22.91 o 
  -2   5  17       63.58       66.49     14.45 o 
  -1   5  17       61.29       62.92     14.17 o 
   0   5  17        7.31        5.12      9.47 o 
  -4   6  17        0.21        5.89      9.80 o 
  -3   6  17       33.77       20.13     16.57 o 
  -2   6  17        5.61        5.14      9.08 o 
  -1   6  17      148.22      130.41     18.27 o 
   0   6  17        0.98        1.66      8.81 o 
  -2   7  17       44.16       35.38     18.38 o 
  -1   7  17       17.02       23.53     11.48 o 
  -4   0  18      117.19       95.91     16.18 o 
  -2   0  18      223.11      232.38     32.31 o 
   0   0  18       60.31       71.59     21.52 o 
  -4   1  18       12.97       13.87      7.53 o 
  -3   1  18       32.15       29.90     11.84 o 
  -2   1  18       49.57       46.65     13.27 o 
  -1   1  18        5.31        9.34     10.04 o 
   0   1  18       19.96       26.36     11.86 o 
  -3   2  18       54.07       45.20     13.54 o 
  -2   2  18        7.57        6.04      9.69 o 
  -1   2  18      139.44      142.42     19.27 o 
   0   2  18       35.52       43.00     13.22 o 
  -3   3  18        6.75       17.97     11.18 o 
  -2   3  18        0.08       -1.63      9.08 o 
  -1   3  18        5.74        5.51     10.08 o 
  -2   4  18       43.75       46.22     13.38 o 
                                                 
